# Supplementary material for: FiberGrowth Pipeline: A Framework Toward Predicting Fiber-Specific Growth From Human Gut Bacteroidetes Genomes
Source: Front Microbiol. 2021 Oct 6;12:632567. doi: 10.3389/fmicb.2021.632567 (PMC8527192; doi:10.3389/fmicb.2021.632567)
Supplement: Supplementary file 1 [file Data_Sheet_1.zip]

Archive with 10 entries (10 files):
- Figure S0_Pipeline.png
- __MACOSX/._Figure S0_Pipeline.png
- Figure S1_detailed_CAZy_dbcan_annotation_comparison.pdf
- __MACOSX/._Figure S1_detailed_CAZy_dbcan_annotation_comparison.pdf
- Figure S2_GH Fiber litterature.png
- __MACOSX/._Figure S2_GH Fiber litterature.png
- Figure S3_GH_count_CAZy_growth.pdf
- __MACOSX/._Figure S3_GH_count_CAZy_growth.pdf
- Figure S4_GH_counts_and_growth.pdf
- __MACOSX/._Figure S4_GH_counts_and_growth.pdf
