# Supplementary material for: FiberGrowth Pipeline: A Framework Toward Predicting Fiber-Specific Growth From Human Gut Bacteroidetes Genomes
Source: Front Microbiol. 2021 Oct 6;12:632567. doi: 10.3389/fmicb.2021.632567 (PMC8527192; doi:10.3389/fmicb.2021.632567)
Supplement: Supplementary file 2 [file Data_Sheet_2.ZIP]

Archive with 15 entries (14 files):
- Table S1_cazy.csv
- __MACOSX/
- __MACOSX/._Table S1_cazy.csv
- Table S2_dbcan.csv
- __MACOSX/._Table S2_dbcan.csv
- Table S3_comparison_dbcan_cazy_95_strains.csv
- __MACOSX/._Table S3_comparison_dbcan_cazy_95_strains.csv
- Table S4_PUL_sources.xlsx
- __MACOSX/._Table S4_PUL_sources.xlsx
- Table S5_Genes in each PUL model .xlsx
- __MACOSX/._Table S5_Genes in each PUL model .xlsx
- Table S6_growth_data_set.csv
- __MACOSX/._Table S6_growth_data_set.csv
- Table S7_GH_to_families.csv
- __MACOSX/._Table S7_GH_to_families.csv
