# Supplementary material for: FiberGrowth Pipeline: A Framework Toward Predicting Fiber-Specific Growth From Human Gut Bacteroidetes Genomes
Source: Front Microbiol. 2021 Oct 6;12:632567. doi: 10.3389/fmicb.2021.632567 (PMC8527192; doi:10.3389/fmicb.2021.632567)
Supplement: Supplementary file 2 [file Data_Sheet_2.ZIP › Table S1_cazy.csv]

GH family	2	3	5	8	9	10	11	13	15	16	18	20	23	24	25	26	27	28	29	30	31	32	33	35	36	37	38	39	42	43	49	50	51	53	55	57	59	63	65	66	67	73	74	76	77	78	79	82	84
Odoribacter splanchnicus DSM 20712	4	2	0	0	0	0	0	4	0	1	0	4	3	0	0	0	1	0	2	0	0	0	0	1	0	0	0	0	0	2	0	0	1	0	0	1	0	0	0	0	0	1	0	1	0	0	0	0	0
Parabacteroides distasonis ATCC 8503	10	7	0	0	0	0	0	8	1	1	0	6	3	1	0	1	0	1	1	2	2	1	1	1	2	0	1	0	0	6	0	0	3	0	0	1	0	1	0	0	0	3	0	1	1	7	0	0	1
Parabacteroides gordonii DSM 23371	27	10	2	0	0	0	0	5	1	1	0	18	3	1	0	0	1	0	13	2	4	4	4	1	6	0	1	0	1	13	0	1	7	0	0	1	0	1	0	0	0	12	0	3	1	5	0	0	2
Parabacteroides johnsonii DSM 18315	24	3	1	0	0	2	0	3	0	2	0	9	3	4	0	0	0	3	2	1	3	1	1	1	2	0	0	0	0	8	0	0	5	0	0	2	0	0	0	0	0	5	0	1	1	10	0	0	1
Parabacteroides merdae ATCC 43184	19	3	1	0	0	0	0	2	0	2	0	9	3	0	0	0	0	4	3	0	3	1	3	1	1	0	0	0	0	8	0	0	3	0	0	1	0	0	0	0	0	5	0	1	1	10	0	0	1
Bacteroides stercoris ATCC 43183	6	5	0	0	1	0	0	8	0	2	2	7	3	0	1	0	1	5	4	0	1	2	3	0	1	0	0	0	0	2	0	1	0	1	0	1	0	1	2	0	0	1	7	1	1	0	0	0	0
Bacteroides finegoldii DSM 17565 v2	13	18	1	0	0	0	0	5	1	2	11	5	3	1	1	0	1	10	2	5	2	2	4	2	1	0	0	0	0	17	0	0	3	1	0	1	0	0	2	1	0	2	0	5	1	4	0	0	0
Bacteroides cellulosilyticus WH2	43	31	7	2	1	10	0	10	0	5	3	7	3	1	1	5	4	25	9	9	10	2	2	3	4	0	1	1	3	48	0	2	9	1	0	1	0	1	2	1	2	1	0	1	1	11	1	0	0
Bacteroides cellulosilyticus CL02T12C19	35	24	6	2	1	9	0	7	0	4	3	7	3	3	1	5	4	21	9	9	9	2	1	2	4	0	1	0	2	44	0	1	5	1	0	1	0	1	2	1	2	6	0	1	1	6	1	0	0
Bacteroides cellulosilyticus DSM 14838	46	32	6	2	2	9	0	12	0	5	4	8	3	1	1	5	4	28	9	8	14	2	2	4	4	0	1	1	3	53	0	1	8	2	0	1	0	1	2	1	1	1	0	1	2	10	1	0	0
Bacteroides thetaiotaomicron NLAE-zl-H207	32	11	0	0	0	0	0	8	0	4	14	12	3	0	1	0	4	10	9	4	8	4	2	3	4	0	2	0	1	34	0	0	3	1	0	1	0	0	0	1	0	1	0	7	1	7	0	0	1
Bacteroides thetaiotaomicron NLAE-zl-C523	31	9	0	0	0	0	0	8	0	3	13	13	3	2	1	0	4	9	8	3	6	4	2	3	4	0	2	0	1	33	0	0	4	1	0	1	0	0	0	1	0	3	0	9	1	6	0	0	1
Bacteroides thetaiotaomicron NLAE-zl-H492	30	10	0	0	0	0	0	8	0	3	12	13	3	5	1	1	4	8	8	4	6	4	2	3	4	0	2	0	1	30	0	0	4	1	0	1	0	0	0	1	0	4	0	8	1	6	0	0	1
Bacteroides thetaiotaomicron NLAE-zl-G288	31	10	0	0	0	0	0	8	0	5	13	15	3	2	1	1	4	9	8	4	6	4	3	4	4	0	2	0	1	33	0	0	4	1	0	1	0	0	0	1	0	3	0	7	1	6	0	0	1
Bacteroides thetaiotaomicron NLAE-zl-H463	30	10	0	0	0	0	0	8	0	3	12	13	3	4	1	1	4	8	8	4	6	4	2	3	4	0	2	0	1	30	0	0	4	1	0	1	0	0	0	1	0	4	0	8	1	6	0	0	1
Bacteroides thetaiotaomicron NLAE-zl-P32	31	11	0	0	0	0	0	8	0	4	12	12	3	1	1	0	3	11	8	3	7	4	2	3	3	0	2	0	1	32	0	0	3	1	0	1	0	0	0	1	0	1	0	8	1	6	0	0	1
Bacteroides thetaiotaomicron NLAE-zl-P699	31	11	0	0	0	0	0	8	0	4	12	12	3	1	1	0	3	11	8	3	7	4	2	3	3	0	2	0	1	32	0	0	3	1	0	1	0	0	0	1	0	1	0	8	1	6	0	0	1
Bacteroides thetaiotaomicron 7330	31	9	0	0	0	0	0	8	0	4	13	13	3	1	1	1	4	8	7	4	6	4	2	3	3	0	2	0	1	31	0	0	4	0	0	1	0	0	0	1	0	3	0	9	1	6	0	0	1
Bacteroides thetaiotaomicron WH3	30	17	0	0	0	0	0	6	1	3	12	11	3	2	1	0	3	10	6	4	7	3	2	3	5	0	3	0	1	31	0	0	3	1	0	1	0	0	1	1	0	1	0	7	1	8	0	0	1
Bacteroides thetaiotaomicron VPI-5482	32	10	0	0	0	0	0	8	0	3	12	14	3	0	1	0	5	10	9	3	6	4	2	3	4	0	2	0	1	34	0	0	4	1	0	1	0	0	0	1	1	1	0	10	1	6	0	0	1
Bacteroides uniformis CL03T00C23	23	19	5	1	1	1	0	6	0	1	3	5	3	3	1	2	2	3	2	2	6	4	1	3	1	0	2	0	1	16	0	0	3	1	3	1	0	4	1	1	1	3	1	3	1	1	0	0	1
Bacteroides uniformis ATCC 8492 v2	22	23	6	0	2	0	0	7	1	1	3	5	3	2	1	3	0	2	2	3	6	4	1	1	1	0	2	0	1	19	0	0	3	1	2	1	0	3	1	1	0	1	1	5	1	3	0	0	1
Bacteroides uniformis CL03T12C37	22	19	5	1	1	1	0	6	0	1	3	5	3	2	1	2	2	3	2	2	6	4	1	3	1	0	2	0	1	16	0	0	3	1	3	1	0	4	1	1	1	3	1	3	1	1	0	0	1
Bacteroides xylanisolvens NLAE-zl-P393	33	16	10	0	0	3	0	7	0	3	12	9	3	1	1	3	1	14	9	6	6	4	5	4	2	0	2	0	6	24	0	4	4	1	0	1	0	1	2	1	2	1	0	5	1	5	0	0	0
Bacteroides xylanisolvens NLAE-zl-P732	33	16	10	0	0	3	0	7	0	3	12	9	3	1	1	3	1	14	9	6	6	4	5	4	2	0	2	0	7	24	0	4	4	1	0	1	0	1	2	1	2	1	0	5	1	5	0	0	0
Bacteroides xylanisolvens NLAE-zl-P727	33	16	10	0	0	3	0	7	0	3	12	9	3	1	1	3	1	14	9	6	6	4	5	4	2	0	2	0	7	24	0	4	4	1	0	1	0	1	2	1	2	1	0	5	1	5	0	0	0
Bacteroides xylanisolvens NLAE-zl-P352	33	16	10	0	0	3	0	7	0	3	12	9	3	1	1	3	1	14	9	6	6	4	5	4	2	0	2	0	7	24	0	4	4	1	0	1	0	1	2	1	2	1	0	5	1	5	0	0	0
Bacteroides xylanisolvens NLAE-zl-P736	35	17	13	0	0	4	0	8	0	3	14	11	3	1	1	3	1	14	11	6	6	4	6	4	2	0	3	0	6	24	0	5	4	1	0	1	0	1	2	1	3	1	0	5	1	5	0	0	0
Bacteroides xylanisolvens NLAE-zl-G421	27	17	6	0	0	5	0	6	0	1	9	13	3	1	1	1	1	11	4	6	6	3	4	2	2	0	1	0	2	20	0	4	4	0	0	1	0	0	1	1	1	4	0	6	1	7	0	0	0
Bacteroides xylanisolvens NLAE-zl-C29	24	17	6	0	0	4	0	5	0	3	10	14	3	3	1	1	2	12	3	5	5	2	3	3	1	0	1	0	2	22	0	4	4	0	0	1	0	0	1	1	1	3	0	6	1	6	0	0	0
Bacteroides xylanisolvens NLAE-zl-G310	27	17	6	0	0	5	0	6	0	1	9	13	3	1	1	1	1	11	4	6	6	3	4	2	2	0	1	0	2	20	0	4	4	0	0	1	0	0	1	1	1	4	0	6	1	7	0	0	0
Bacteroides xylanisolvens NLAE-zl-C339	22	18	6	0	0	5	0	6	0	3	11	10	3	2	1	1	1	11	3	5	5	3	4	1	1	0	1	0	2	23	0	4	4	0	0	1	0	0	1	1	1	2	0	9	1	6	0	0	0
Bacteroides xylanisolvens NLAE-zl-C182	22	18	6	0	0	5	0	6	0	3	11	10	3	2	1	1	1	11	3	5	5	3	4	1	1	0	1	0	2	23	0	4	4	0	0	1	0	0	1	1	1	2	0	9	1	6	0	0	0
Bacteroides xylanisolvens NLAE-zl-H194	25	17	5	0	0	4	0	5	0	3	8	15	3	2	1	0	2	11	3	5	5	2	3	3	2	0	1	0	8	24	0	4	4	0	0	1	0	0	1	1	1	2	0	6	1	7	0	0	0
Bacteroides xylanisolvens XB1A	23	13	6	0	0	3	0	4	0	1	8	10	3	2	1	2	1	9	4	2	5	2	4	2	5	0	1	0	1	27	0	3	4	0	0	1	0	0	1	1	1	1	0	7	1	7	0	0	0
Bacteroides xylanisolvens CL03T12C04	28	17	3	0	0	3	0	6	0	3	11	13	3	2	1	1	2	6	7	2	5	4	6	3	6	0	1	0	1	22	0	4	4	0	0	1	0	1	1	1	2	2	0	9	1	7	0	0	0
Bacteroides ovatus NLAE-zl-H304	27	19	3	0	0	5	0	6	1	4	11	13	3	3	1	2	2	12	6	6	7	2	3	4	6	0	1	0	2	24	0	3	4	1	0	1	0	0	2	1	2	1	0	7	1	7	0	0	0
Bacteroides ovatus NLAE-zl-C34	29	24	4	0	2	4	0	5	2	7	9	14	3	1	1	0	1	13	3	3	6	3	7	5	1	0	0	0	1	35	0	0	4	1	0	1	0	0	0	1	2	2	0	8	1	8	0	0	0
Bacteroides ovatus NLAE-zl-H59	32	24	8	0	1	5	0	6	1	5	8	11	3	4	1	2	4	14	5	4	9	5	5	5	2	0	1	0	4	33	0	3	4	2	0	1	0	0	1	1	1	4	0	9	1	9	0	0	0
Bacteroides ovatus NLAE-zl-H361	27	18	3	0	0	5	0	5	1	4	11	11	3	3	1	2	1	12	4	6	7	2	3	4	6	0	1	0	2	24	0	3	4	1	0	1	0	0	2	1	2	1	0	7	1	7	0	0	0
Bacteroides ovatus NLAE-zl-C11	29	24	4	0	2	4	0	5	2	7	9	14	3	1	1	0	1	13	3	3	6	3	7	5	1	0	0	0	1	35	0	0	4	1	0	1	0	0	0	1	2	2	0	8	1	8	0	0	0
Bacteroides ovatus NLAE-zl-H73	32	23	8	0	1	5	0	6	1	5	8	11	3	4	1	2	4	14	5	4	9	5	5	5	2	0	1	0	4	33	0	3	4	2	0	1	0	0	1	1	1	4	0	9	1	9	0	0	0
Bacteroides ovatus 3_8_47FAA	34	20	7	0	1	4	0	7	1	3	9	10	3	2	1	2	2	14	3	3	8	3	5	5	4	0	2	1	2	33	0	3	4	2	0	1	0	0	0	1	1	1	0	9	1	7	0	0	0
Bacteroides ovatus ATCC 8483	37	21	5	0	1	7	0	5	1	4	8	13	3	0	1	3	3	14	7	5	12	2	5	2	3	0	1	0	1	35	0	3	4	1	0	1	0	0	0	1	2	2	0	8	1	8	0	0	0
Bacteroides ovatus CL03T12C18	28	21	8	0	1	5	0	5	1	5	7	10	3	3	1	2	4	13	5	3	10	4	5	5	2	0	1	0	3	35	0	1	4	2	0	1	0	0	1	1	1	2	0	8	1	8	0	0	0
Bacteroides ovatus CL02T12C04	40	25	7	0	1	5	0	5	1	6	8	16	3	5	2	2	3	15	9	5	9	3	5	1	4	0	1	0	2	35	0	3	4	1	0	1	0	0	0	1	2	5	0	9	1	8	0	1	0
Bacteroides caccae ATCC 43185	17	10	0	0	0	0	0	3	0	7	0	12	3	0	1	0	1	3	12	1	4	2	3	4	2	0	0	0	0	8	0	0	2	1	0	1	0	0	0	0	0	1	0	0	1	2	0	0	1
Bacteroides caccae CL03T12C61	18	6	0	0	0	0	0	3	0	7	1	9	3	4	1	0	2	2	13	2	6	2	3	4	5	0	0	0	0	8	0	0	2	1	0	1	0	0	0	0	0	3	0	0	1	0	0	0	1
Bacteroides sp. 2_1_56FAA	15	11	1	0	0	0	0	6	0	4	2	11	3	2	1	2	3	0	9	1	4	2	3	3	3	0	1	0	0	11	0	0	2	0	0	1	0	1	1	0	0	4	0	3	1	2	0	0	1
Bacteroides sp. 1_1_6	31	10	0	0	0	0	0	8	0	5	13	15	3	5	1	0	4	8	8	3	6	4	3	4	4	0	2	0	1	33	0	0	5	1	0	1	0	0	0	1	0	3	0	8	1	6	0	0	1
Bacteroides fragilis YCH46	16	10	1	0	0	0	0	6	0	6	2	12	3	1	1	2	3	0	9	0	4	2	4	4	3	0	1	0	0	10	0	0	2	0	0	1	0	1	1	0	0	2	0	3	1	2	0	0	1
Bacteroides fragilis NCTC 9343	15	10	0	0	0	0	0	6	0	7	3	14	3	0	1	2	3	0	9	1	4	2	3	4	3	0	1	0	0	9	0	0	2	0	0	1	0	0	1	0	0	1	0	3	1	2	0	0	1
Bacteroides fragilis 3_1_12	19	7	1	0	1	0	0	6	0	4	2	12	3	3	1	2	3	0	9	0	4	2	2	3	2	0	1	0	0	8	0	0	1	0	0	1	0	0	1	0	0	3	0	2	1	0	0	0	1
Bacteroides fragilis CL03T00C08	18	10	1	0	0	0	0	6	0	4	2	11	3	3	1	2	2	0	9	0	4	2	3	4	3	0	1	0	0	10	0	0	2	0	0	1	0	0	1	0	0	1	0	3	1	2	0	0	1
Bacteroides eggerthii DSM 20697	13	8	2	1	0	4	0	8	0	0	0	2	3	3	1	1	0	4	6	0	3	0	1	1	0	0	0	0	0	22	0	1	3	0	0	1	0	0	2	0	5	2	0	0	1	5	0	0	0
Bacteroides eggerthii 1_2_48FAA	16	11	2	1	0	3	0	8	0	0	0	3	3	3	1	2	0	7	5	0	6	0	1	3	1	0	1	0	0	25	0	1	4	0	0	1	0	1	2	0	2	2	0	0	1	3	0	0	0
Bacteroides intestinalis DSM 17393	37	21	5	2	1	7	0	9	0	3	3	6	3	2	1	2	3	15	6	7	11	3	1	2	2	0	3	1	1	51	0	1	5	2	2	1	0	1	1	1	1	1	0	2	1	6	1	0	0
Bacteroides sp. D2	36	26	10	0	1	3	0	6	1	4	14	12	3	1	1	3	3	15	3	3	6	4	5	5	3	0	1	0	2	38	0	3	5	2	0	1	0	0	1	1	1	1	0	6	1	12	0	0	0
Bacteroides sp. 3_1_40A	20	4	0	0	0	1	0	7	1	3	1	12	3	1	1	0	3	13	9	4	4	1	4	1	2	0	0	0	2	23	0	0	5	1	0	1	0	2	0	0	1	5	0	0	1	6	0	0	1
Bacteroides sp. D1	23	18	6	0	0	2	0	5	0	3	11	9	3	1	1	2	1	8	4	2	6	3	4	1	3	0	1	0	3	25	0	4	4	0	0	1	0	0	1	1	1	2	0	8	2	9	0	0	0
Bacteroides sp. 1_1_30	23	16	6	0	0	3	0	5	0	2	9	10	3	4	1	1	1	11	5	3	5	3	4	1	5	0	1	0	4	27	0	4	5	0	0	1	0	0	0	1	2	3	0	8	1	8	0	0	0
Bacteroides sp. 2_2_4	29	16	4	0	0	6	0	7	1	4	10	10	3	3	1	1	2	11	6	4	8	2	2	4	6	0	1	0	3	37	0	3	4	1	0	1	0	0	0	1	2	3	0	5	1	7	0	0	0
Bacteroides sp. 1_1_14	24	7	0	0	0	0	0	7	0	5	12	15	3	2	1	0	3	10	8	4	6	3	2	5	4	0	2	0	1	25	0	0	3	1	0	1	0	0	0	1	0	2	0	6	1	6	0	0	1
Bacteroides sp. 2_1_33B	10	8	0	0	0	0	0	6	1	1	0	6	3	0	0	1	0	1	1	2	3	1	1	1	3	0	3	0	0	6	0	0	3	0	0	1	0	1	0	0	0	3	0	1	1	9	0	0	1
Bacteroides sp. 3_1_19	9	8	0	0	0	0	0	9	1	1	0	7	3	4	0	1	1	1	1	2	3	1	1	1	2	0	0	0	0	6	0	0	3	0	0	1	0	1	0	0	0	4	0	1	1	10	0	0	1
Bacteroides sp. D22	25	13	6	0	0	4	0	5	0	1	11	13	3	1	1	4	2	12	3	2	5	3	7	2	4	0	1	0	2	23	0	4	4	0	0	1	0	0	1	1	1	3	0	6	1	8	0	0	0
Bacteroides sp. 4_3_47FAA	20	4	0	0	0	1	0	7	1	2	1	12	3	1	1	0	3	12	11	4	4	1	4	1	1	0	0	0	1	24	0	0	5	1	0	1	0	2	0	0	1	4	0	0	1	5	0	0	1
Bacteroides sp. 3_1_23	31	19	5	0	0	5	0	5	1	4	9	10	3	1	1	3	1	13	4	6	6	3	5	4	5	0	1	0	3	29	0	3	4	2	0	1	0	0	1	1	2	1	0	9	1	7	0	0	0
Bacteroides sp. 2_1_22	23	18	6	0	0	2	0	5	0	3	11	9	3	1	1	2	1	8	4	2	6	3	4	1	2	0	1	0	3	25	0	4	4	0	0	1	0	0	1	1	1	2	0	8	1	9	0	0	0
Bacteroides salyersiae CL02T12C01	31	18	0	0	0	0	0	6	1	1	1	10	3	2	1	1	0	8	3	2	3	2	4	2	4	0	2	0	0	18	0	0	7	1	0	1	0	2	1	0	0	3	0	3	1	6	0	0	2
Bacteroides nordii CL02T12C05	20	17	5	0	1	1	0	6	0	1	1	10	3	1	1	1	1	11	3	1	3	2	2	1	7	1	1	0	0	5	0	0	0	0	0	1	0	2	1	0	1	2	0	3	1	5	0	0	1
Bacteroides massiliensis DSM 17679	18	5	0	0	0	0	0	6	1	1	1	14	3	1	1	0	1	0	15	0	3	1	1	3	2	0	0	0	0	1	0	0	0	1	0	1	0	0	0	0	0	3	0	0	1	0	0	0	1
Bacteroides dorei DSM 17855	27	4	1	0	0	1	0	7	1	2	1	10	3	5	1	1	1	19	9	2	3	1	3	1	3	0	0	0	1	28	0	0	3	1	0	1	0	2	0	0	1	2	0	0	1	5	0	0	1
Bacteroides dorei CL02T00C15	27	5	0	0	0	1	0	7	1	3	1	9	3	1	1	0	1	19	8	4	3	1	3	1	4	0	0	0	1	29	0	0	4	1	0	1	0	2	0	0	1	4	0	0	1	5	0	0	1
Bacteroides dorei CL03T12C01	27	4	0	0	0	1	0	7	1	2	1	9	3	1	1	0	1	18	9	2	3	1	3	1	3	0	0	1	1	29	0	0	4	1	0	1	0	2	0	0	1	1	0	0	1	6	0	0	1
Bacteroides dorei CL02T12C06	27	5	0	0	0	1	0	7	1	3	1	9	3	1	1	0	1	19	8	4	3	1	3	1	4	0	0	0	1	29	0	0	4	1	0	1	0	2	0	0	1	4	0	0	1	5	0	0	1
Bacteroides plebeius DSM 17135	24	4	0	0	0	2	0	5	0	4	1	7	3	2	1	2	4	6	9	4	4	2	2	2	3	0	0	0	1	23	2	1	3	0	0	1	1	0	0	0	1	2	0	0	1	4	0	0	1
Bacteroides vulgatus ATCC 8482	25	5	0	0	0	1	0	4	1	1	2	9	3	2	1	0	1	13	8	5	4	1	3	1	3	0	0	0	1	23	0	0	3	0	0	1	0	2	0	0	1	1	0	0	1	5	0	0	1
Bacteroides vulgatus CL09T03C04	21	4	0	0	0	0	0	5	2	4	1	10	3	1	1	0	1	14	7	4	3	1	4	1	2	0	0	0	1	19	0	0	4	0	0	1	0	2	0	0	0	1	0	0	1	4	0	0	1
Bacteroides vulgatus PC510	20	3	0	0	0	1	0	7	1	1	1	10	3	3	1	0	2	13	8	4	4	1	3	1	2	0	0	0	1	25	0	0	3	1	0	1	0	2	0	0	1	1	0	0	1	5	0	0	1
Bacteroides vulgatus RJ2L3	21	2	0	0	0	1	0	7	1	2	1	11	3	0	1	0	0	12	7	3	4	1	3	1	2	0	0	0	1	23	0	0	3	0	0	1	0	2	0	0	1	1	0	0	1	5	0	0	1
Bacteroides vulgatus RJ2H1	22	3	0	0	0	1	0	6	1	3	1	11	3	5	1	0	1	11	7	2	4	1	3	1	3	0	0	0	1	22	0	0	3	0	0	1	0	2	0	0	1	1	0	0	1	4	0	0	1
Dysgonomonas gadei ATCC BAA-286	21	10	4	1	0	3	1	7	2	3	3	2	3	0	2	6	2	8	3	3	5	3	0	2	4	0	1	0	1	36	0	0	4	1	0	1	0	2	0	1	1	1	0	6	1	6	0	0	0
Dysgonomonas mossii DSM 22836	8	15	5	1	1	3	0	6	1	2	4	2	3	0	2	4	1	0	4	3	4	1	2	1	0	0	1	0	0	12	0	0	1	0	0	1	0	1	1	1	1	1	0	3	1	2	0	0	0
GT family	1	2	3	4	5	6	8	9	10	11	14	19	20	23	25	26	28	30	32	35	51	83	84	100	101	111
Odoribacter splanchnicus DSM 20712	0	20	1	10	1	0	0	2	0	0	0	1	0	0	0	0	1	1	0	1	3	0	0	0	0	0
Parabacteroides distasonis ATCC 8503	2	33	1	31	1	0	1	1	0	0	0	1	1	0	0	1	1	1	3	1	4	0	0	0	0	0
Parabacteroides gordonii DSM 23371	2	32	1	21	1	2	0	1	1	1	1	1	1	1	5	0	1	1	0	1	3	0	0	1	0	0
Parabacteroides johnsonii DSM 18315	3	26	1	17	1	0	0	1	0	0	0	2	0	1	0	1	1	1	1	1	3	0	0	0	0	0
Parabacteroides merdae ATCC 43184	1	14	1	18	1	0	0	1	0	1	0	1	1	0	0	3	1	1	3	2	3	0	0	0	0	0
Bacteroides stercoris ATCC 43183	0	24	1	10	1	1	2	0	0	1	0	1	0	0	0	1	1	1	2	2	1	0	0	0	0	0
Bacteroides finegoldii DSM 17565 v2	3	22	1	24	1	0	0	1	0	0	0	1	1	0	0	1	1	1	0	2	3	0	0	0	0	0
Bacteroides cellulosilyticus WH2	1	42	1	27	1	0	0	1	0	0	0	1	0	0	0	1	1	1	2	1	4	0	0	0	0	0
Bacteroides cellulosilyticus CL02T12C19	1	37	1	33	1	0	2	1	0	0	0	1	0	0	0	2	1	1	1	2	4	0	0	0	0	0
Bacteroides cellulosilyticus DSM 14838	2	36	2	28	1	0	1	1	0	0	0	1	0	0	0	0	1	1	0	1	4	0	0	0	0	0
Bacteroides thetaiotaomicron NLAE-zl-H207	1	39	1	32	1	0	2	1	0	2	3	1	0	0	0	0	1	1	5	1	4	0	0	0	1	0
Bacteroides thetaiotaomicron NLAE-zl-C523	1	33	1	22	1	0	1	1	0	0	3	1	0	0	0	0	1	1	3	1	4	0	0	0	1	0
Bacteroides thetaiotaomicron NLAE-zl-H492	2	41	1	21	1	0	1	1	0	1	4	1	0	0	0	0	1	1	5	2	4	0	0	0	1	0
Bacteroides thetaiotaomicron NLAE-zl-G288	2	36	1	22	1	0	1	1	0	1	4	1	0	0	1	0	1	1	4	1	4	0	0	0	1	0
Bacteroides thetaiotaomicron NLAE-zl-H463	2	41	1	20	1	0	1	1	0	1	4	1	0	0	0	0	1	1	5	2	4	0	0	0	1	0
Bacteroides thetaiotaomicron NLAE-zl-P32	1	34	1	23	1	0	0	1	0	0	1	1	0	0	1	0	1	1	2	1	4	0	0	0	1	0
Bacteroides thetaiotaomicron NLAE-zl-P699	1	34	1	23	1	0	0	1	0	0	1	1	0	0	1	0	1	1	2	1	4	0	0	0	1	0
Bacteroides thetaiotaomicron 7330	1	28	1	20	1	0	2	1	0	0	1	1	0	0	1	0	1	1	2	2	4	0	0	0	1	0
Bacteroides thetaiotaomicron WH3	2	25	1	24	1	0	0	1	0	0	1	1	1	0	0	0	1	1	1	2	5	0	0	0	1	0
Bacteroides thetaiotaomicron VPI-5482	1	40	1	24	1	0	1	1	0	0	3	1	0	0	1	0	1	1	3	2	4	0	0	0	2	0
Bacteroides uniformis CL03T00C23	1	29	1	26	1	0	0	1	0	0	1	1	2	0	0	0	1	1	0	2	2	0	0	0	0	0
Bacteroides uniformis ATCC 8492 v2	1	29	1	26	1	0	0	1	0	1	1	1	1	0	0	2	1	1	1	2	2	0	0	0	0	0
Bacteroides uniformis CL03T12C37	1	27	1	21	1	0	0	1	0	0	1	1	2	0	0	0	1	1	0	2	2	0	0	0	0	0
Bacteroides xylanisolvens NLAE-zl-P393	0	29	1	16	1	0	0	2	0	1	0	1	0	0	0	1	1	1	1	1	4	0	0	0	0	0
Bacteroides xylanisolvens NLAE-zl-P732	0	29	1	16	1	0	0	2	0	1	0	1	0	0	0	1	1	1	1	1	4	0	0	0	0	0
Bacteroides xylanisolvens NLAE-zl-P727	0	29	1	16	1	0	0	2	0	1	0	1	0	0	0	1	1	1	1	1	4	0	0	0	0	0
Bacteroides xylanisolvens NLAE-zl-P352	0	29	1	16	1	0	0	2	0	1	0	1	0	0	0	1	1	1	1	1	4	0	0	0	0	0
Bacteroides xylanisolvens NLAE-zl-P736	0	30	1	20	1	0	0	2	0	1	0	2	0	0	0	2	2	1	1	2	4	0	0	0	0	0
Bacteroides xylanisolvens NLAE-zl-G421	3	24	1	19	1	0	1	2	0	1	0	1	0	0	0	1	1	1	3	1	4	0	0	0	0	0
Bacteroides xylanisolvens NLAE-zl-C29	1	28	1	25	1	0	0	2	0	1	0	1	0	0	0	1	1	1	3	1	4	0	0	0	0	0
Bacteroides xylanisolvens NLAE-zl-G310	3	24	1	19	1	0	1	2	0	1	0	1	0	0	0	1	1	1	3	1	4	0	0	0	0	0
Bacteroides xylanisolvens NLAE-zl-C339	1	23	1	20	1	0	1	2	0	1	0	1	0	0	0	1	1	1	3	1	4	0	0	0	0	0
Bacteroides xylanisolvens NLAE-zl-C182	1	23	1	20	1	0	1	2	0	1	0	1	0	0	0	1	1	1	3	1	4	0	0	0	0	0
Bacteroides xylanisolvens NLAE-zl-H194	1	30	1	25	1	0	0	2	0	1	0	1	0	0	0	2	1	1	3	1	4	0	0	0	0	0
Bacteroides xylanisolvens XB1A	1	28	1	22	1	0	1	2	0	4	2	1	0	0	0	1	1	1	2	1	4	0	0	0	0	1
Bacteroides xylanisolvens CL03T12C04	0	23	1	26	1	0	0	2	0	1	0	1	0	0	0	1	1	1	1	1	4	0	0	0	1	0
Bacteroides ovatus NLAE-zl-H304	1	32	1	25	1	0	0	2	0	2	0	3	2	0	0	1	1	1	0	4	6	0	0	0	0	0
Bacteroides ovatus NLAE-zl-C34	1	31	1	18	1	0	0	2	0	1	0	1	2	0	0	1	1	1	2	1	4	0	0	0	0	0
Bacteroides ovatus NLAE-zl-H59	6	25	1	27	1	0	0	2	0	0	0	1	1	0	0	1	1	1	1	3	4	0	0	0	1	0
Bacteroides ovatus NLAE-zl-H361	1	31	1	25	1	0	0	2	0	2	0	1	1	0	0	1	1	1	0	4	4	0	0	0	0	0
Bacteroides ovatus NLAE-zl-C11	1	31	1	18	1	0	0	2	0	1	0	1	2	0	0	1	1	1	2	1	4	0	0	0	0	0
Bacteroides ovatus NLAE-zl-H73	6	25	1	27	1	0	0	2	0	0	0	1	1	0	0	1	1	1	1	3	4	0	0	0	1	0
Bacteroides ovatus 3_8_47FAA	4	29	1	24	1	0	1	2	0	1	0	1	1	0	0	2	1	1	1	2	4	0	0	0	1	0
Bacteroides ovatus ATCC 8483	1	24	1	21	1	2	0	2	0	4	0	1	1	0	0	2	1	1	0	1	4	0	0	0	1	0
Bacteroides ovatus CL03T12C18	4	25	1	21	1	0	2	2	0	1	0	1	1	0	0	1	1	1	1	2	4	0	0	0	1	0
Bacteroides ovatus CL02T12C04	1	28	1	26	1	1	1	2	0	3	0	1	1	0	0	2	1	1	1	2	4	0	0	0	1	0
Bacteroides caccae ATCC 43185	1	30	1	16	1	1	1	1	0	2	0	1	1	0	0	1	1	1	1	1	4	0	0	0	0	0
Bacteroides caccae CL03T12C61	1	28	1	17	1	0	0	1	0	3	0	1	1	0	0	0	1	1	0	2	4	0	0	0	0	0
Bacteroides sp. 2_1_56FAA	1	29	1	34	1	0	2	0	0	0	0	1	0	1	0	1	1	1	1	1	4	0	0	0	1	0
Bacteroides sp. 1_1_6	2	42	1	20	1	0	1	1	0	1	4	1	0	0	0	0	1	1	5	2	4	0	0	0	1	0
Bacteroides fragilis YCH46	1	33	1	28	1	0	2	0	1	5	0	1	0	0	0	1	1	1	1	1	4	0	0	0	1	0
Bacteroides fragilis NCTC 9343	1	38	1	23	2	0	3	0	2	3	0	1	0	0	0	1	1	1	0	1	4	0	0	0	0	0
Bacteroides fragilis 3_1_12	1	43	1	28	1	0	1	0	1	2	0	1	0	0	0	1	1	1	2	1	4	0	0	0	1	0
Bacteroides fragilis CL03T00C08	1	37	1	27	1	0	2	0	1	1	0	1	0	0	0	1	1	1	2	1	4	0	0	0	0	0
Bacteroides eggerthii DSM 20697	2	36	1	16	1	0	2	0	0	1	2	1	0	0	0	1	1	1	2	1	2	0	0	0	0	0
Bacteroides eggerthii 1_2_48FAA	4	31	1	16	1	0	2	0	0	1	2	1	0	0	0	2	1	1	3	2	4	0	0	0	0	1
Bacteroides intestinalis DSM 17393	1	28	1	16	1	0	1	0	0	2	1	1	0	0	0	0	1	1	1	1	4	0	0	0	0	0
Bacteroides sp. D2	2	32	1	19	1	0	0	2	0	0	0	1	1	0	0	2	1	1	1	1	4	0	0	0	1	1
Bacteroides sp. 3_1_40A	1	34	1	31	1	0	0	1	0	2	1	1	1	1	0	3	1	1	0	2	2	0	0	0	0	2
Bacteroides sp. D1	3	27	1	14	1	1	0	2	0	2	0	1	0	0	0	1	1	1	1	2	4	0	0	0	0	0
Bacteroides sp. 1_1_30	1	26	1	24	1	0	0	2	0	2	0	1	0	0	0	0	1	1	1	2	4	0	0	0	0	0
Bacteroides sp. 2_2_4	3	24	1	23	1	1	0	2	0	2	0	1	1	0	0	1	1	1	2	4	4	0	0	0	0	0
Bacteroides sp. 1_1_14	0	27	1	31	1	0	0	1	0	1	1	1	0	0	0	2	1	1	2	1	4	0	0	0	1	0
Bacteroides sp. 2_1_33B	3	31	1	29	1	1	0	1	0	0	0	1	1	0	0	0	1	1	4	1	4	0	0	0	0	0
Bacteroides sp. 3_1_19	2	38	1	27	1	0	0	1	0	0	0	1	1	0	0	1	1	1	2	2	4	0	0	0	0	0
Bacteroides sp. D22	5	32	1	18	1	0	2	2	0	1	0	1	0	0	0	1	1	1	2	2	4	0	0	0	1	0
Bacteroides sp. 4_3_47FAA	1	29	1	24	1	1	0	1	0	2	1	1	1	1	0	3	1	1	0	2	2	0	0	0	0	1
Bacteroides sp. 3_1_23	3	24	1	27	1	0	0	2	0	0	0	1	1	0	0	1	1	1	1	2	4	0	0	0	1	1
Bacteroides sp. 2_1_22	2	27	1	15	1	1	0	2	0	2	0	1	0	0	0	1	1	1	1	2	4	0	0	0	0	0
Bacteroides salyersiae CL02T12C01	3	30	1	28	1	0	0	1	0	2	1	1	1	0	0	2	1	1	1	1	3	0	0	0	0	0
Bacteroides nordii CL02T12C05	1	32	1	29	1	0	0	1	1	2	0	1	0	0	0	1	1	1	0	1	4	0	0	0	1	0
Bacteroides massiliensis DSM 17679	1	25	1	20	1	0	1	1	0	1	0	1	1	0	0	1	1	1	2	2	2	0	0	0	0	2
Bacteroides dorei DSM 17855	3	42	1	28	1	0	1	1	0	4	1	1	1	1	0	4	1	1	2	2	2	1	0	0	0	1
Bacteroides dorei CL02T00C15	1	37	1	32	1	0	0	1	0	4	1	1	1	1	1	4	1	1	4	2	2	0	0	0	1	1
Bacteroides dorei CL03T12C01	1	38	1	32	1	0	1	1	0	3	1	1	1	1	0	2	1	1	1	1	2	0	0	0	1	1
Bacteroides dorei CL02T12C06	1	37	1	32	1	0	0	1	0	4	1	1	1	1	1	4	1	1	4	2	2	0	0	0	1	1
Bacteroides plebeius DSM 17135	1	21	1	15	1	0	1	0	0	0	0	1	0	0	0	0	1	1	4	2	4	0	0	0	0	0
Bacteroides vulgatus ATCC 8482	1	32	1	27	1	0	0	1	0	2	2	1	1	1	0	4	1	1	0	2	2	0	0	0	0	1
Bacteroides vulgatus CL09T03C04	1	33	1	26	1	0	1	1	0	1	1	1	1	1	0	2	1	1	2	2	2	0	0	0	0	2
Bacteroides vulgatus PC510	1	31	1	24	1	0	0	1	0	3	1	1	1	1	0	3	1	1	0	2	2	0	0	0	0	1
Bacteroides vulgatus RJ2L3	1	33	1	28	1	0	0	1	0	2	2	1	2	1	0	3	1	1	4	2	2	0	0	0	0	1
Bacteroides vulgatus RJ2H1	1	33	1	27	1	0	0	1	0	3	1	1	1	1	0	4	1	1	1	2	2	0	0	0	0	2
Dysgonomonas gadei ATCC BAA-286	3	28	1	16	1	0	1	2	0	1	2	1	2	0	0	0	1	1	0	1	4	0	0	0	0	0
Dysgonomonas mossii DSM 22836	3	31	1	13	1	0	0	1	0	2	1	1	1	0	0	1	1	1	0	1	3	0	1	0	0	0
PL family	1	6	8	9	10	11	12	13	15	17	21	22	26	27	29	30	32	33	35	37	38	40
Odoribacter splanchnicus DSM 20712	0	0	0	0	0	0	0	0	0	0	0	0	0	0	0	0	0	0	0	0	0	0
Parabacteroides distasonis ATCC 8503	0	0	0	0	0	0	0	0	0	0	0	0	0	0	0	0	0	0	0	0	0	0
Parabacteroides gordonii DSM 23371	0	0	1	0	0	0	0	0	0	0	0	0	0	0	0	0	0	1	0	0	2	0
Parabacteroides johnsonii DSM 18315	0	0	1	0	0	0	0	0	0	0	0	0	0	0	0	0	0	1	3	0	0	0
Parabacteroides merdae ATCC 43184	0	0	2	0	0	0	0	0	0	0	0	0	0	0	0	0	0	1	2	0	3	1
Bacteroides stercoris ATCC 43183	3	0	3	0	1	1	4	1	5	0	2	0	0	0	0	1	0	1	0	1	0	0
Bacteroides finegoldii DSM 17565 v2	7	0	3	1	1	2	5	1	2	0	0	0	0	1	2	0	0	1	0	0	1	1
Bacteroides cellulosilyticus WH2	6	1	7	0	2	2	1	1	1	1	0	0	0	1	0	1	0	1	0	1	2	1
Bacteroides cellulosilyticus CL02T12C19	4	1	8	0	3	2	1	1	1	1	0	0	0	1	0	1	0	1	1	1	2	1
Bacteroides cellulosilyticus DSM 14838	7	2	7	0	2	2	1	1	1	0	0	0	0	1	0	0	0	1	1	1	2	2
Bacteroides thetaiotaomicron NLAE-zl-H207	5	0	3	2	1	2	2	1	1	0	0	0	1	1	1	0	0	2	0	0	0	1
Bacteroides thetaiotaomicron NLAE-zl-C523	5	0	4	2	1	2	2	1	1	0	0	0	1	1	1	0	0	2	0	0	0	1
Bacteroides thetaiotaomicron NLAE-zl-H492	5	0	3	2	1	2	2	1	1	0	0	0	1	1	1	0	0	3	0	0	0	1
Bacteroides thetaiotaomicron NLAE-zl-G288	5	0	3	2	1	2	2	1	1	0	0	0	1	1	1	0	0	2	0	0	0	1
Bacteroides thetaiotaomicron NLAE-zl-H463	5	0	3	2	1	2	2	1	1	0	0	0	1	1	1	0	0	3	0	0	0	1
Bacteroides thetaiotaomicron NLAE-zl-P32	5	0	4	2	1	2	2	1	1	0	0	0	1	1	1	0	0	2	0	0	0	1
Bacteroides thetaiotaomicron NLAE-zl-P699	5	0	4	2	1	2	2	1	1	0	0	0	1	1	1	0	0	2	0	0	0	1
Bacteroides thetaiotaomicron 7330	5	0	3	2	1	1	2	1	1	0	0	0	1	1	1	0	0	2	0	0	0	1
Bacteroides thetaiotaomicron WH3	5	0	3	2	1	1	2	1	1	1	0	0	1	0	1	0	0	1	0	0	0	1
Bacteroides thetaiotaomicron VPI-5482	5	0	3	2	1	1	2	1	1	0	0	0	1	1	1	0	0	2	0	0	0	1
Bacteroides uniformis CL03T00C23	0	0	1	0	0	0	0	0	0	0	0	0	0	0	0	1	0	0	0	0	1	1
Bacteroides uniformis ATCC 8492 v2	0	0	1	0	0	0	0	0	0	0	0	0	0	1	0	1	0	0	0	0	1	0
Bacteroides uniformis CL03T12C37	0	0	1	0	0	0	0	0	0	0	0	0	0	0	0	1	0	0	0	0	1	1
Bacteroides xylanisolvens NLAE-zl-P393	9	0	2	3	1	5	4	1	3	0	0	0	1	0	2	1	0	1	3	0	1	1
Bacteroides xylanisolvens NLAE-zl-P732	9	0	2	3	1	5	4	1	3	0	0	0	1	0	2	1	0	1	3	0	1	1
Bacteroides xylanisolvens NLAE-zl-P727	9	0	2	3	1	5	4	1	3	0	0	0	1	0	2	1	0	1	3	0	1	1
Bacteroides xylanisolvens NLAE-zl-P352	9	0	2	3	1	5	4	1	3	0	0	0	1	0	2	1	0	1	3	0	1	1
Bacteroides xylanisolvens NLAE-zl-P736	11	0	2	4	2	6	4	1	4	0	0	0	1	0	2	1	0	2	3	0	1	1
Bacteroides xylanisolvens NLAE-zl-G421	6	1	2	1	1	4	2	1	3	1	0	0	1	0	1	0	0	1	3	0	1	1
Bacteroides xylanisolvens NLAE-zl-C29	7	0	2	1	1	3	2	1	3	0	0	0	1	0	1	0	0	1	2	0	0	1
Bacteroides xylanisolvens NLAE-zl-G310	6	1	2	1	1	4	2	1	3	1	0	0	1	0	1	0	0	1	3	0	1	1
Bacteroides xylanisolvens NLAE-zl-C339	6	1	2	1	1	4	3	1	3	1	0	0	1	0	1	0	0	1	2	0	1	1
Bacteroides xylanisolvens NLAE-zl-C182	6	1	2	1	1	4	3	1	3	1	0	0	1	0	1	0	0	1	2	0	1	1
Bacteroides xylanisolvens NLAE-zl-H194	5	0	2	1	1	3	2	1	3	0	0	0	1	0	1	0	0	1	2	0	0	1
Bacteroides xylanisolvens XB1A	5	0	2	1	1	4	2	1	3	0	0	0	1	0	1	0	0	1	2	0	0	1
Bacteroides xylanisolvens CL03T12C04	5	0	2	0	1	0	2	1	5	0	0	0	0	0	1	0	0	1	2	0	0	1
Bacteroides ovatus NLAE-zl-H304	9	0	3	1	1	4	2	1	4	0	0	0	1	0	1	0	0	2	2	0	0	1
Bacteroides ovatus NLAE-zl-C34	7	1	4	1	1	6	3	1	3	1	0	0	1	0	1	0	0	2	2	0	9	1
Bacteroides ovatus NLAE-zl-H59	9	1	2	1	1	5	2	1	3	1	0	0	1	1	1	1	0	1	2	0	4	1
Bacteroides ovatus NLAE-zl-H361	8	0	2	1	1	4	2	1	3	0	0	0	1	0	1	0	0	1	2	0	0	1
Bacteroides ovatus NLAE-zl-C11	7	1	4	1	1	6	3	1	3	1	0	0	1	0	1	0	0	2	2	0	9	1
Bacteroides ovatus NLAE-zl-H73	9	1	2	1	1	5	2	1	3	1	0	0	1	1	1	1	0	1	2	0	4	1
Bacteroides ovatus 3_8_47FAA	9	0	2	0	1	4	2	1	3	0	0	0	1	1	1	0	0	1	3	0	0	2
Bacteroides ovatus ATCC 8483	9	0	2	3	1	5	3	1	1	0	0	0	1	0	1	0	0	1	2	0	3	1
Bacteroides ovatus CL03T12C18	9	1	2	1	1	3	2	1	3	1	0	0	1	1	1	1	0	1	2	0	4	1
Bacteroides ovatus CL02T12C04	9	0	2	2	1	3	3	1	1	0	0	0	1	0	1	0	0	1	3	0	7	1
Bacteroides caccae ATCC 43185	2	0	4	3	0	0	0	0	0	0	0	0	0	0	1	0	0	3	2	0	0	0
Bacteroides caccae CL03T12C61	2	0	4	3	0	0	0	0	0	0	0	0	0	0	1	0	0	2	1	0	0	0
Bacteroides sp. 2_1_56FAA	0	0	1	0	0	0	0	0	0	0	0	0	0	0	0	0	0	1	0	0	0	0
Bacteroides sp. 1_1_6	5	0	3	2	1	2	2	1	1	0	0	0	1	1	1	0	0	2	0	0	0	1
Bacteroides fragilis YCH46	0	0	1	0	0	0	0	0	0	0	0	0	0	0	0	0	0	1	0	0	0	0
Bacteroides fragilis NCTC 9343	0	0	1	0	0	0	1	0	0	0	0	0	0	0	0	0	0	1	0	0	0	0
Bacteroides fragilis 3_1_12	0	0	1	0	0	0	0	0	0	0	0	0	0	0	0	0	0	1	0	0	0	0
Bacteroides fragilis CL03T00C08	0	0	1	0	0	0	0	0	0	0	0	0	0	0	0	0	0	1	0	0	0	0
Bacteroides eggerthii DSM 20697	2	1	2	0	1	0	4	1	7	2	2	0	0	0	0	0	0	0	1	1	0	0
Bacteroides eggerthii 1_2_48FAA	2	0	2	0	1	0	2	1	5	1	2	0	0	0	0	0	0	1	1	1	0	0
Bacteroides intestinalis DSM 17393	2	3	7	0	1	2	1	1	1	2	1	1	1	0	0	0	0	1	2	1	2	1
Bacteroides sp. D2	9	1	3	1	1	6	2	1	3	1	0	0	1	1	1	0	0	1	2	0	5	1
Bacteroides sp. 3_1_40A	2	0	0	0	2	3	0	0	0	0	0	1	1	1	0	0	0	0	0	0	0	2
Bacteroides sp. D1	5	0	2	1	1	4	2	1	3	0	0	0	1	0	1	0	0	1	2	0	0	1
Bacteroides sp. 1_1_30	5	1	2	1	1	4	2	1	3	1	0	0	1	0	1	0	0	1	2	0	1	1
Bacteroides sp. 2_2_4	8	1	2	1	1	4	2	1	3	2	0	0	1	0	1	0	0	1	2	0	1	1
Bacteroides sp. 1_1_14	5	0	3	2	1	2	1	1	1	0	0	0	1	1	1	0	0	2	0	0	0	1
Bacteroides sp. 2_1_33B	0	0	0	0	0	0	0	0	0	0	0	0	0	0	0	0	0	0	0	0	0	0
Bacteroides sp. 3_1_19	0	0	0	0	0	0	0	0	0	0	0	0	0	0	0	0	0	0	0	0	0	0
Bacteroides sp. D22	8	0	2	1	3	3	2	1	3	0	0	0	1	0	1	0	0	1	2	0	0	1
Bacteroides sp. 4_3_47FAA	2	0	0	0	2	3	0	0	0	0	0	1	1	1	0	0	0	0	0	0	0	2
Bacteroides sp. 3_1_23	8	1	2	1	1	6	2	1	3	1	0	0	1	0	1	0	0	1	2	0	8	1
Bacteroides sp. 2_1_22	4	0	2	1	1	4	2	1	3	0	0	0	1	0	1	0	0	1	2	0	0	1
Bacteroides salyersiae CL02T12C01	11	0	4	0	1	3	0	0	0	0	0	0	0	1	0	1	2	0	0	0	0	0
Bacteroides nordii CL02T12C05	6	1	7	0	1	3	3	1	2	0	0	0	0	0	0	1	0	0	2	1	3	0
Bacteroides massiliensis DSM 17679	0	0	1	0	0	0	0	0	0	0	0	0	0	0	0	0	0	2	0	0	0	0
Bacteroides dorei DSM 17855	2	0	0	0	3	3	0	0	0	0	0	1	1	0	0	0	0	0	0	0	0	2
Bacteroides dorei CL02T00C15	2	0	0	0	3	3	0	0	0	0	0	1	2	0	0	0	0	1	0	0	0	2
Bacteroides dorei CL03T12C01	2	0	0	0	3	3	1	0	0	0	0	1	2	0	0	0	0	0	0	0	0	3
Bacteroides dorei CL02T12C06	2	0	0	0	3	3	0	0	0	0	0	1	2	0	0	0	0	1	0	0	0	2
Bacteroides plebeius DSM 17135	2	0	3	0	0	2	0	0	0	0	0	0	1	1	1	0	0	0	1	0	0	1
Bacteroides vulgatus ATCC 8482	2	0	0	0	2	3	0	0	0	0	0	1	1	2	0	0	0	0	0	0	0	2
Bacteroides vulgatus CL09T03C04	2	0	0	0	2	3	0	0	0	0	0	2	2	1	0	0	0	0	0	0	0	2
Bacteroides vulgatus PC510	2	0	0	1	3	3	0	0	0	0	0	1	1	1	0	0	0	0	0	0	0	2
Bacteroides vulgatus RJ2L3	2	0	0	0	3	3	0	0	0	0	0	1	1	0	0	0	0	0	0	0	0	0
Bacteroides vulgatus RJ2H1	2	0	0	1	2	1	0	0	0	0	0	1	1	1	1	0	0	0	0	0	0	0
Dysgonomonas gadei ATCC BAA-286	1	0	0	0	0	1	0	0	0	0	1	1	0	0	0	0	0	0	0	0	2	1
Dysgonomonas mossii DSM 22836	0	0	0	0	0	0	0	0	0	0	0	0	0	0	0	0	0	0	0	0	0	0
CE family	1	2	4	6	7	8	9	11	12	15
Odoribacter splanchnicus DSM 20712	0	0	0	0	0	0	0	1	0	0
Parabacteroides distasonis ATCC 8503	2	0	1	0	0	0	3	1	0	0
Parabacteroides gordonii DSM 23371	0	0	2	0	0	0	3	1	0	0
Parabacteroides johnsonii DSM 18315	1	0	2	0	1	0	3	1	0	1
Parabacteroides merdae ATCC 43184	0	0	1	0	1	0	2	1	0	2
Bacteroides stercoris ATCC 43183	0	0	1	0	1	3	2	1	1	0
Bacteroides finegoldii DSM 17565 v2	0	0	1	0	1	5	2	1	5	0
Bacteroides cellulosilyticus WH2	3	1	3	2	3	3	1	1	5	1
Bacteroides cellulosilyticus CL02T12C19	7	1	3	2	2	4	1	1	5	2
Bacteroides cellulosilyticus DSM 14838	7	1	2	4	2	3	1	1	6	2
Bacteroides thetaiotaomicron NLAE-zl-H207	0	1	1	1	1	2	3	1	4	0
Bacteroides thetaiotaomicron NLAE-zl-C523	0	1	1	1	1	2	3	1	4	0
Bacteroides thetaiotaomicron NLAE-zl-H492	0	1	1	1	1	2	3	1	4	0
Bacteroides thetaiotaomicron NLAE-zl-G288	0	1	1	1	1	2	3	1	4	0
Bacteroides thetaiotaomicron NLAE-zl-H463	0	1	1	1	1	2	3	1	4	0
Bacteroides thetaiotaomicron NLAE-zl-P32	0	1	1	1	1	2	3	1	4	0
Bacteroides thetaiotaomicron NLAE-zl-P699	0	1	1	1	1	2	3	1	4	0
Bacteroides thetaiotaomicron 7330	0	1	1	1	1	2	3	1	4	0
Bacteroides thetaiotaomicron WH3	0	1	1	1	1	2	2	1	6	0
Bacteroides thetaiotaomicron VPI-5482	0	1	1	1	1	2	3	1	4	0
Bacteroides uniformis CL03T00C23	4	0	1	0	2	0	0	1	0	0
Bacteroides uniformis ATCC 8492 v2	3	0	1	0	2	0	0	1	1	0
Bacteroides uniformis CL03T12C37	4	0	1	0	2	0	0	1	0	0
Bacteroides xylanisolvens NLAE-zl-P393	1	0	2	4	2	6	3	1	5	0
Bacteroides xylanisolvens NLAE-zl-P732	1	0	2	4	2	6	3	1	5	0
Bacteroides xylanisolvens NLAE-zl-P727	1	0	2	4	2	6	3	1	5	0
Bacteroides xylanisolvens NLAE-zl-P352	1	0	2	4	2	6	3	1	5	0
Bacteroides xylanisolvens NLAE-zl-P736	1	0	2	4	2	7	5	2	5	0
Bacteroides xylanisolvens NLAE-zl-G421	1	0	1	2	2	3	3	1	4	1
Bacteroides xylanisolvens NLAE-zl-C29	1	0	1	2	2	3	3	1	4	0
Bacteroides xylanisolvens NLAE-zl-G310	1	0	1	2	2	3	3	1	4	1
Bacteroides xylanisolvens NLAE-zl-C339	1	0	1	2	2	3	3	1	4	0
Bacteroides xylanisolvens NLAE-zl-C182	1	0	1	2	2	3	3	1	4	0
Bacteroides xylanisolvens NLAE-zl-H194	1	0	1	2	2	2	3	1	4	0
Bacteroides xylanisolvens XB1A	1	0	0	2	3	2	3	1	4	0
Bacteroides xylanisolvens CL03T12C04	1	0	2	3	3	4	3	1	1	1
Bacteroides ovatus NLAE-zl-H304	1	0	2	2	4	4	3	1	4	1
Bacteroides ovatus NLAE-zl-C34	1	0	1	1	2	5	3	1	4	1
Bacteroides ovatus NLAE-zl-H59	1	0	2	2	3	6	3	1	7	0
Bacteroides ovatus NLAE-zl-H361	1	0	2	2	3	4	3	1	4	1
Bacteroides ovatus NLAE-zl-C11	1	0	1	1	2	5	3	1	4	1
Bacteroides ovatus NLAE-zl-H73	1	0	2	2	4	6	3	1	7	0
Bacteroides ovatus 3_8_47FAA	1	0	2	3	3	6	3	1	4	0
Bacteroides ovatus ATCC 8483	1	0	2	3	3	6	3	1	8	0
Bacteroides ovatus CL03T12C18	1	0	2	2	4	6	3	1	5	0
Bacteroides ovatus CL02T12C04	1	0	2	2	3	6	3	1	5	0
Bacteroides caccae ATCC 43185	0	0	1	0	1	2	2	1	1	0
Bacteroides caccae CL03T12C61	0	0	1	0	1	2	2	1	1	0
Bacteroides sp. 2_1_56FAA	0	0	1	0	0	0	2	1	0	0
Bacteroides sp. 1_1_6	0	1	1	2	1	1	3	1	4	0
Bacteroides fragilis YCH46	0	0	1	0	0	0	2	1	0	0
Bacteroides fragilis NCTC 9343	0	0	1	0	0	0	2	1	0	0
Bacteroides fragilis 3_1_12	0	0	2	0	0	0	2	1	0	0
Bacteroides fragilis CL03T00C08	0	0	1	0	0	0	2	1	0	0
Bacteroides eggerthii DSM 20697	4	0	2	3	0	2	2	1	1	1
Bacteroides eggerthii 1_2_48FAA	4	0	1	2	0	2	2	1	1	1
Bacteroides intestinalis DSM 17393	7	1	2	4	2	3	0	1	5	1
Bacteroides sp. D2	0	0	2	1	4	4	3	1	7	0
Bacteroides sp. 3_1_40A	1	0	3	0	1	2	2	1	6	1
Bacteroides sp. D1	1	0	1	2	2	2	3	1	4	0
Bacteroides sp. 1_1_30	1	0	2	2	3	2	3	1	4	0
Bacteroides sp. 2_2_4	2	0	2	3	3	4	3	1	4	1
Bacteroides sp. 1_1_14	0	1	1	1	0	2	3	1	3	0
Bacteroides sp. 2_1_33B	2	0	1	0	0	0	3	1	0	0
Bacteroides sp. 3_1_19	2	0	1	0	0	0	3	1	0	0
Bacteroides sp. D22	1	0	1	2	3	5	3	1	4	0
Bacteroides sp. 4_3_47FAA	1	0	2	0	1	2	2	1	5	1
Bacteroides sp. 3_1_23	1	0	2	3	5	5	3	1	4	1
Bacteroides sp. 2_1_22	1	0	1	2	2	1	3	1	4	0
Bacteroides salyersiae CL02T12C01	0	0	1	0	3	6	0	1	5	0
Bacteroides nordii CL02T12C05	0	0	1	0	2	4	0	1	2	0
Bacteroides massiliensis DSM 17679	0	0	1	0	0	0	2	1	0	0
Bacteroides dorei DSM 17855	0	0	2	0	2	2	2	1	6	1
Bacteroides dorei CL02T00C15	0	0	2	0	1	2	2	1	5	1
Bacteroides dorei CL03T12C01	0	0	2	0	1	2	2	1	5	1
Bacteroides dorei CL02T12C06	0	0	2	0	1	2	2	1	5	1
Bacteroides plebeius DSM 17135	0	0	1	1	1	2	2	1	6	0
Bacteroides vulgatus ATCC 8482	1	0	2	0	1	2	2	1	7	1
Bacteroides vulgatus CL09T03C04	0	0	2	0	1	2	2	1	8	1
Bacteroides vulgatus PC510	1	0	2	0	1	3	2	1	5	1
Bacteroides vulgatus RJ2L3	1	0	2	0	2	3	2	1	5	0
Bacteroides vulgatus RJ2H1	1	0	2	0	1	3	2	1	5	0
Dysgonomonas gadei ATCC BAA-286	4	0	2	1	0	1	1	2	4	0
Dysgonomonas mossii DSM 22836	4	0	1	1	1	0	0	3	0	0
CBM family	4	6	9	13	16	20	22	32	35	38	48	50	51	57	58	61	62	66	67	77
Odoribacter splanchnicus DSM 20712	0	0	0	0	0	0	0	0	1	0	0	4	0	0	0	0	6	0	0	0
Parabacteroides distasonis ATCC 8503	0	0	0	0	0	2	0	0	0	0	1	11	1	0	0	0	1	0	1	0
Parabacteroides gordonii DSM 23371	1	0	1	0	0	2	0	3	0	0	0	8	1	0	0	0	2	0	1	0
Parabacteroides johnsonii DSM 18315	0	0	0	0	0	2	0	3	0	0	1	8	0	0	0	0	2	0	2	0
Parabacteroides merdae ATCC 43184	0	0	0	0	0	2	0	2	0	0	0	8	0	0	0	0	1	0	2	0
Bacteroides stercoris ATCC 43183	0	0	0	0	0	2	0	0	0	0	1	6	0	0	1	0	0	0	0	0
Bacteroides finegoldii DSM 17565 v2	0	3	0	0	0	2	0	2	1	0	1	6	0	1	0	0	2	0	0	0
Bacteroides cellulosilyticus WH2	0	7	0	2	0	2	2	1	1	0	4	6	2	2	0	0	6	0	2	0
Bacteroides cellulosilyticus CL02T12C19	0	7	0	3	0	2	2	1	1	0	6	6	2	1	0	0	6	0	2	0
Bacteroides cellulosilyticus DSM 14838	2	7	0	2	0	2	2	1	1	0	8	6	2	2	0	0	6	0	2	0
Bacteroides thetaiotaomicron NLAE-zl-H207	0	2	0	0	0	2	0	11	2	0	0	6	1	1	1	0	2	0	1	0
Bacteroides thetaiotaomicron NLAE-zl-C523	0	1	0	0	0	2	0	11	2	0	0	7	1	1	1	0	2	0	0	0
Bacteroides thetaiotaomicron NLAE-zl-H492	0	1	0	0	0	2	0	10	2	0	0	6	1	1	1	0	2	0	0	0
Bacteroides thetaiotaomicron NLAE-zl-G288	0	1	0	0	0	2	0	10	2	0	0	6	1	1	1	0	2	0	0	0
Bacteroides thetaiotaomicron NLAE-zl-H463	0	1	0	0	0	2	0	11	2	0	0	6	1	1	1	0	2	0	0	0
Bacteroides thetaiotaomicron NLAE-zl-P32	0	2	0	0	0	2	0	10	2	0	0	6	0	1	1	0	2	0	0	0
Bacteroides thetaiotaomicron NLAE-zl-P699	0	2	0	0	0	2	0	10	2	0	0	6	0	1	1	0	2	0	0	0
Bacteroides thetaiotaomicron 7330	0	1	0	0	0	2	0	9	2	0	0	7	1	1	1	0	3	0	0	0
Bacteroides thetaiotaomicron WH3	0	1	0	0	0	2	0	8	2	0	0	6	0	1	1	0	5	0	0	0
Bacteroides thetaiotaomicron VPI-5482	0	1	0	0	0	2	0	11	2	0	0	7	1	1	1	0	1	0	0	0
Bacteroides uniformis CL03T00C23	0	2	0	1	0	2	0	2	0	1	2	6	1	1	0	0	2	0	0	0
Bacteroides uniformis ATCC 8492 v2	0	1	0	0	0	2	0	5	1	2	1	6	0	1	0	0	2	0	1	0
Bacteroides uniformis CL03T12C37	0	2	0	1	0	2	0	2	0	1	2	6	1	1	0	0	2	0	0	0
Bacteroides xylanisolvens NLAE-zl-P393	1	3	0	0	0	2	0	8	1	0	2	6	0	3	0	0	1	0	0	0
Bacteroides xylanisolvens NLAE-zl-P732	1	3	0	0	0	2	0	8	1	0	2	6	0	3	0	0	1	0	0	0
Bacteroides xylanisolvens NLAE-zl-P727	1	3	0	0	0	2	0	8	1	0	2	6	0	3	0	0	1	0	0	0
Bacteroides xylanisolvens NLAE-zl-P352	1	3	0	0	0	2	0	8	1	0	2	6	0	3	0	0	1	0	0	0
Bacteroides xylanisolvens NLAE-zl-P736	1	3	0	0	0	2	0	8	1	0	2	6	0	3	0	0	1	0	1	0
Bacteroides xylanisolvens NLAE-zl-G421	2	3	0	0	0	2	0	3	2	0	2	6	0	3	0	0	2	0	1	0
Bacteroides xylanisolvens NLAE-zl-C29	1	3	0	0	0	2	0	3	2	0	2	6	0	3	0	0	2	0	0	0
Bacteroides xylanisolvens NLAE-zl-G310	2	3	0	0	0	2	0	3	2	0	2	6	0	3	0	0	2	0	1	0
Bacteroides xylanisolvens NLAE-zl-C339	2	3	0	0	0	2	0	3	2	0	2	7	0	3	0	0	2	0	0	0
Bacteroides xylanisolvens NLAE-zl-C182	2	3	0	0	0	2	0	3	2	0	2	7	0	3	0	0	2	0	0	0
Bacteroides xylanisolvens NLAE-zl-H194	1	3	0	0	0	2	0	3	2	0	2	6	0	3	0	0	2	0	0	0
Bacteroides xylanisolvens XB1A	1	2	0	0	0	2	0	3	0	0	2	7	0	3	0	0	1	0	0	0
Bacteroides xylanisolvens CL03T12C04	1	2	0	0	0	2	0	3	1	0	2	6	0	3	0	0	1	0	1	0
Bacteroides ovatus NLAE-zl-H304	2	3	0	0	0	2	0	4	1	0	3	6	0	3	0	1	3	0	0	0
Bacteroides ovatus NLAE-zl-C34	2	13	0	0	0	2	0	9	2	0	2	6	0	1	0	0	0	0	2	0
Bacteroides ovatus NLAE-zl-H59	3	6	0	0	0	2	0	5	2	0	2	7	1	3	0	1	0	0	1	0
Bacteroides ovatus NLAE-zl-H361	2	3	0	0	0	2	0	4	1	0	2	6	0	3	0	1	3	0	0	0
Bacteroides ovatus NLAE-zl-C11	2	13	0	0	0	2	0	9	2	0	2	6	0	1	0	0	0	0	2	0
Bacteroides ovatus NLAE-zl-H73	3	6	0	0	0	2	0	5	2	0	2	7	1	3	0	1	0	0	1	0
Bacteroides ovatus 3_8_47FAA	2	7	0	0	0	2	0	5	1	0	2	7	0	3	0	1	1	0	0	0
Bacteroides ovatus ATCC 8483	2	7	0	0	0	2	0	4	4	0	3	7	0	3	0	0	1	0	0	0
Bacteroides ovatus CL03T12C18	3	6	0	0	0	2	0	6	2	0	2	7	1	2	0	1	0	0	0	0
Bacteroides ovatus CL02T12C04	2	7	0	0	0	2	0	3	3	0	2	7	0	3	0	0	2	0	0	0
Bacteroides caccae ATCC 43185	0	1	0	0	0	2	0	10	1	0	0	7	0	0	0	0	1	0	1	0
Bacteroides caccae CL03T12C61	0	1	0	0	0	2	0	11	1	0	0	6	0	0	0	0	2	0	0	0
Bacteroides sp. 2_1_56FAA	0	2	1	0	0	2	0	6	1	0	2	7	0	0	0	0	3	1	0	0
Bacteroides sp. 1_1_6	0	1	0	0	0	2	0	12	2	0	0	6	1	1	1	0	2	0	0	0
Bacteroides fragilis YCH46	0	2	1	0	0	2	0	6	1	0	2	12	0	0	0	0	4	0	0	0
Bacteroides fragilis NCTC 9343	0	2	1	0	0	2	0	6	1	0	2	7	0	0	0	0	1	1	0	0
Bacteroides fragilis 3_1_12	0	1	1	0	0	2	0	5	1	0	2	7	0	0	0	0	3	1	0	0
Bacteroides fragilis CL03T00C08	0	2	1	0	0	2	0	7	0	0	2	7	0	0	0	0	4	1	0	0
Bacteroides eggerthii DSM 20697	0	5	0	1	0	2	0	0	0	0	5	6	0	2	1	0	0	0	1	0
Bacteroides eggerthii 1_2_48FAA	0	7	0	1	0	2	0	0	0	0	5	6	0	2	1	0	0	0	0	0
Bacteroides intestinalis DSM 17393	1	5	0	1	0	2	0	4	1	0	8	3	2	2	0	0	6	0	1	0
Bacteroides sp. D2	1	7	0	0	0	2	0	8	5	0	1	6	1	3	0	1	2	0	1	0
Bacteroides sp. 3_1_40A	0	1	1	0	0	1	0	2	1	0	1	6	0	1	1	0	1	0	1	0
Bacteroides sp. D1	0	3	0	0	0	2	0	4	2	0	2	6	0	3	0	0	1	0	2	0
Bacteroides sp. 1_1_30	1	3	0	0	0	2	0	4	1	0	2	6	0	3	0	0	3	0	0	0
Bacteroides sp. 2_2_4	2	6	0	0	0	2	0	3	1	0	3	6	0	3	0	1	3	0	0	0
Bacteroides sp. 1_1_14	0	2	0	0	1	2	0	8	2	0	0	6	0	1	1	0	1	0	0	0
Bacteroides sp. 2_1_33B	0	0	1	0	0	2	0	0	0	0	1	5	1	0	0	0	2	0	3	0
Bacteroides sp. 3_1_19	0	0	0	0	0	2	0	0	1	0	2	8	1	0	0	0	2	0	3	0
Bacteroides sp. D22	2	3	0	0	0	2	0	3	1	0	2	6	0	3	0	0	4	0	0	0
Bacteroides sp. 4_3_47FAA	0	1	1	0	0	1	0	2	1	0	1	7	0	1	1	0	1	0	0	0
Bacteroides sp. 3_1_23	2	6	0	0	0	2	0	4	1	0	2	4	0	3	0	1	3	0	0	0
Bacteroides sp. 2_1_22	0	3	0	0	0	2	0	4	2	0	2	6	0	3	0	0	1	0	2	0
Bacteroides salyersiae CL02T12C01	0	3	0	1	0	2	0	6	3	0	1	6	0	2	0	0	2	0	0	1
Bacteroides nordii CL02T12C05	0	1	0	1	0	2	0	4	2	0	2	6	0	0	0	0	4	0	1	1
Bacteroides massiliensis DSM 17679	0	0	1	0	0	1	0	8	1	0	2	6	1	0	0	0	1	0	0	0
Bacteroides dorei DSM 17855	0	0	1	0	0	1	0	3	2	0	0	7	0	2	1	0	2	0	0	0
Bacteroides dorei CL02T00C15	0	0	1	0	0	1	0	4	1	0	0	7	0	2	1	0	3	0	0	0
Bacteroides dorei CL03T12C01	0	0	1	0	0	1	0	4	1	0	0	7	0	2	1	0	2	0	0	0
Bacteroides dorei CL02T12C06	0	0	1	0	0	1	0	4	1	0	0	7	0	2	1	0	3	0	0	0
Bacteroides plebeius DSM 17135	0	3	1	0	0	1	0	4	1	0	0	3	0	1	0	0	0	0	2	0
Bacteroides vulgatus ATCC 8482	0	1	1	0	0	1	0	3	2	0	1	7	0	1	0	0	0	0	0	0
Bacteroides vulgatus CL09T03C04	0	0	1	0	0	1	0	2	1	0	0	7	0	1	0	0	5	0	0	0
Bacteroides vulgatus PC510	0	1	1	0	0	1	0	2	1	0	1	6	0	1	1	0	1	0	1	0
Bacteroides vulgatus RJ2L3	0	1	1	0	0	1	0	2	0	0	1	7	0	2	0	0	1	0	0	0
Bacteroides vulgatus RJ2H1	0	1	1	0	0	1	0	3	1	0	2	7	0	1	0	0	1	0	0	0
Dysgonomonas gadei ATCC BAA-286	1	6	0	0	0	2	0	3	5	1	3	8	0	0	0	0	0	0	1	0
Dysgonomonas mossii DSM 22836	1	2	1	0	0	2	0	1	0	0	3	6	1	0	0	0	0	0	0	0
RESULTS by SUBFAMILY
nosub indicates that no assignment to existing subfamily could be done (too distant or fragmentary sequence)
GH5 subfamily	GH5_nosub	GH5_2	GH5_4	GH5_5	GH5_7	GH5_13	GH5_21	GH5_25	GH5_26	GH5_38	GH5_46
Odoribacter splanchnicus DSM 20712	0	0	0	0	0	0	0	0	0	0	0
Parabacteroides distasonis ATCC 8503	0	0	0	0	0	0	0	0	0	0	0
Parabacteroides gordonii DSM 23371	0	0	0	0	0	0	0	1	0	0	1
Parabacteroides johnsonii DSM 18315	1	0	0	0	0	0	0	0	0	0	0
Parabacteroides merdae ATCC 43184	0	0	0	0	0	0	0	0	0	1	0
Bacteroides stercoris ATCC 43183	0	0	0	0	0	0	0	0	0	0	0
Bacteroides finegoldii DSM 17565 v2	0	0	0	0	0	0	0	0	0	1	0
Bacteroides cellulosilyticus WH2	0	1	2	0	1	0	2	0	0	0	1
Bacteroides cellulosilyticus CL02T12C19	0	1	1	0	1	0	2	0	0	0	1
Bacteroides cellulosilyticus DSM 14838	0	1	1	0	1	0	2	0	0	0	1
Bacteroides thetaiotaomicron NLAE-zl-H207	0	0	0	0	0	0	0	0	0	0	0
Bacteroides thetaiotaomicron NLAE-zl-C523	0	0	0	0	0	0	0	0	0	0	0
Bacteroides thetaiotaomicron NLAE-zl-H492	0	0	0	0	0	0	0	0	0	0	0
Bacteroides thetaiotaomicron NLAE-zl-G288	0	0	0	0	0	0	0	0	0	0	0
Bacteroides thetaiotaomicron NLAE-zl-H463	0	0	0	0	0	0	0	0	0	0	0
Bacteroides thetaiotaomicron NLAE-zl-P32	0	0	0	0	0	0	0	0	0	0	0
Bacteroides thetaiotaomicron NLAE-zl-P699	0	0	0	0	0	0	0	0	0	0	0
Bacteroides thetaiotaomicron 7330	0	0	0	0	0	0	0	0	0	0	0
Bacteroides thetaiotaomicron WH3	0	0	0	0	0	0	0	0	0	0	0
Bacteroides thetaiotaomicron VPI-5482	0	0	0	0	0	0	0	0	0	0	0
Bacteroides uniformis CL03T00C23	0	1	2	0	1	0	0	0	0	0	1
Bacteroides uniformis ATCC 8492 v2	0	1	2	0	1	0	0	1	0	0	1
Bacteroides uniformis CL03T12C37	0	1	2	0	1	0	0	0	0	0	1
Bacteroides xylanisolvens NLAE-zl-P393	0	0	0	0	0	9	1	0	0	0	0
Bacteroides xylanisolvens NLAE-zl-P732	0	0	0	0	0	9	1	0	0	0	0
Bacteroides xylanisolvens NLAE-zl-P727	0	0	0	0	0	9	1	0	0	0	0
Bacteroides xylanisolvens NLAE-zl-P352	0	0	0	0	0	9	1	0	0	0	0
Bacteroides xylanisolvens NLAE-zl-P736	0	0	0	0	0	12	1	0	0	0	0
Bacteroides xylanisolvens NLAE-zl-G421	0	1	0	2	0	3	0	0	0	0	0
Bacteroides xylanisolvens NLAE-zl-C29	0	1	0	2	0	3	0	0	0	0	0
Bacteroides xylanisolvens NLAE-zl-G310	0	1	0	2	0	3	0	0	0	0	0
Bacteroides xylanisolvens NLAE-zl-C339	0	1	0	2	0	3	0	0	0	0	0
Bacteroides xylanisolvens NLAE-zl-C182	0	1	0	2	0	3	0	0	0	0	0
Bacteroides xylanisolvens NLAE-zl-H194	0	1	0	2	0	2	0	0	0	0	0
Bacteroides xylanisolvens XB1A	0	1	0	2	0	2	1	0	0	0	0
Bacteroides xylanisolvens CL03T12C04	0	0	0	0	0	2	1	0	0	0	0
Bacteroides ovatus NLAE-zl-H304	0	0	0	0	0	2	1	0	0	0	0
Bacteroides ovatus NLAE-zl-C34	0	1	1	2	0	0	0	0	0	0	0
Bacteroides ovatus NLAE-zl-H59	0	1	1	2	0	3	1	0	0	0	0
Bacteroides ovatus NLAE-zl-H361	0	0	0	0	0	2	1	0	0	0	0
Bacteroides ovatus NLAE-zl-C11	0	1	1	2	0	0	0	0	0	0	0
Bacteroides ovatus NLAE-zl-H73	0	1	1	2	0	3	1	0	0	0	0
Bacteroides ovatus 3_8_47FAA	0	1	1	2	0	2	1	0	0	0	0
Bacteroides ovatus ATCC 8483	0	1	1	2	0	1	0	0	0	0	0
Bacteroides ovatus CL03T12C18	0	1	1	2	0	3	1	0	0	0	0
Bacteroides ovatus CL02T12C04	0	1	1	2	0	3	0	0	0	0	0
Bacteroides caccae ATCC 43185	0	0	0	0	0	0	0	0	0	0	0
Bacteroides caccae CL03T12C61	0	0	0	0	0	0	0	0	0	0	0
Bacteroides sp. 2_1_56FAA	0	0	0	0	1	0	0	0	0	0	0
Bacteroides sp. 1_1_6	0	0	0	0	0	0	0	0	0	0	0
Bacteroides fragilis YCH46	0	0	0	0	1	0	0	0	0	0	0
Bacteroides fragilis NCTC 9343	0	0	0	0	0	0	0	0	0	0	0
Bacteroides fragilis 3_1_12	0	0	0	0	1	0	0	0	0	0	0
Bacteroides fragilis CL03T00C08	0	0	0	0	1	0	0	0	0	0	0
Bacteroides eggerthii DSM 20697	0	0	0	0	1	0	1	0	0	0	0
Bacteroides eggerthii 1_2_48FAA	0	0	0	0	1	0	1	0	0	0	0
Bacteroides intestinalis DSM 17393	0	0	0	0	1	1	2	0	0	0	1
Bacteroides sp. D2	0	1	1	2	0	3	0	0	0	3	0
Bacteroides sp. 3_1_40A	0	0	0	0	0	0	0	0	0	0	0
Bacteroides sp. D1	0	1	0	2	0	3	0	0	0	0	0
Bacteroides sp. 1_1_30	0	1	0	2	0	2	1	0	0	0	0
Bacteroides sp. 2_2_4	0	0	0	0	0	3	1	0	0	0	0
Bacteroides sp. 1_1_14	0	0	0	0	0	0	0	0	0	0	0
Bacteroides sp. 2_1_33B	0	0	0	0	0	0	0	0	0	0	0
Bacteroides sp. 3_1_19	0	0	0	0	0	0	0	0	0	0	0
Bacteroides sp. D22	0	1	0	2	0	2	1	0	0	0	0
Bacteroides sp. 4_3_47FAA	0	0	0	0	0	0	0	0	0	0	0
Bacteroides sp. 3_1_23	0	0	1	0	0	3	1	0	0	0	0
Bacteroides sp. 2_1_22	0	1	0	2	0	3	0	0	0	0	0
Bacteroides salyersiae CL02T12C01	0	0	0	0	0	0	0	0	0	0	0
Bacteroides nordii CL02T12C05	0	0	0	2	0	0	0	0	1	2	0
Bacteroides massiliensis DSM 17679	0	0	0	0	0	0	0	0	0	0	0
Bacteroides dorei DSM 17855	0	0	0	0	1	0	0	0	0	0	0
Bacteroides dorei CL02T00C15	0	0	0	0	0	0	0	0	0	0	0
Bacteroides dorei CL03T12C01	0	0	0	0	0	0	0	0	0	0	0
Bacteroides dorei CL02T12C06	0	0	0	0	0	0	0	0	0	0	0
Bacteroides plebeius DSM 17135	0	0	0	0	0	0	0	0	0	0	0
Bacteroides vulgatus ATCC 8482	0	0	0	0	0	0	0	0	0	0	0
Bacteroides vulgatus CL09T03C04	0	0	0	0	0	0	0	0	0	0	0
Bacteroides vulgatus PC510	0	0	0	0	0	0	0	0	0	0	0
Bacteroides vulgatus RJ2L3	0	0	0	0	0	0	0	0	0	0	0
Bacteroides vulgatus RJ2H1	0	0	0	0	0	0	0	0	0	0	0
Dysgonomonas gadei ATCC BAA-286	0	0	1	0	1	1	0	0	0	0	1
Dysgonomonas mossii DSM 22836	1	1	1	0	1	0	0	0	0	0	1
GH13 subfamily	GH13_nosub	GH13_5	GH13_8	GH13_14	GH13_31	GH13_36	GH13_38
Odoribacter splanchnicus DSM 20712	1	1	1	0	1	0	0
Parabacteroides distasonis ATCC 8503	3	1	1	1	1	0	1
Parabacteroides gordonii DSM 23371	3	0	1	0	0	0	1
Parabacteroides johnsonii DSM 18315	0	0	1	0	0	0	2
Parabacteroides merdae ATCC 43184	0	0	1	0	0	0	1
Bacteroides stercoris ATCC 43183	3	0	1	1	0	2	1
Bacteroides finegoldii DSM 17565 v2	1	0	2	1	0	0	1
Bacteroides cellulosilyticus WH2	7	0	1	1	0	0	1
Bacteroides cellulosilyticus CL02T12C19	4	0	1	1	0	0	1
Bacteroides cellulosilyticus DSM 14838	9	0	1	1	0	0	1
Bacteroides thetaiotaomicron NLAE-zl-H207	1	1	1	2	0	2	1
Bacteroides thetaiotaomicron NLAE-zl-C523	1	1	1	2	0	2	1
Bacteroides thetaiotaomicron NLAE-zl-H492	1	1	1	2	0	2	1
Bacteroides thetaiotaomicron NLAE-zl-G288	1	1	1	2	0	2	1
Bacteroides thetaiotaomicron NLAE-zl-H463	1	1	1	2	0	2	1
Bacteroides thetaiotaomicron NLAE-zl-P32	1	1	1	2	0	2	1
Bacteroides thetaiotaomicron NLAE-zl-P699	1	1	1	2	0	2	1
Bacteroides thetaiotaomicron 7330	1	1	1	2	0	2	1
Bacteroides thetaiotaomicron WH3	1	0	1	1	0	2	1
Bacteroides thetaiotaomicron VPI-5482	1	1	1	2	0	2	1
Bacteroides uniformis CL03T00C23	3	0	1	1	0	0	1
Bacteroides uniformis ATCC 8492 v2	4	0	1	1	0	0	1
Bacteroides uniformis CL03T12C37	3	0	1	1	0	0	1
Bacteroides xylanisolvens NLAE-zl-P393	2	1	1	2	0	0	1
Bacteroides xylanisolvens NLAE-zl-P732	2	1	1	2	0	0	1
Bacteroides xylanisolvens NLAE-zl-P727	2	1	1	2	0	0	1
Bacteroides xylanisolvens NLAE-zl-P352	2	1	1	2	0	0	1
Bacteroides xylanisolvens NLAE-zl-P736	3	1	1	2	0	0	1
Bacteroides xylanisolvens NLAE-zl-G421	3	0	1	1	0	0	1
Bacteroides xylanisolvens NLAE-zl-C29	2	0	1	1	0	0	1
Bacteroides xylanisolvens NLAE-zl-G310	3	0	1	1	0	0	1
Bacteroides xylanisolvens NLAE-zl-C339	3	0	1	1	0	0	1
Bacteroides xylanisolvens NLAE-zl-C182	3	0	1	1	0	0	1
Bacteroides xylanisolvens NLAE-zl-H194	2	0	1	1	0	0	1
Bacteroides xylanisolvens XB1A	2	0	0	1	0	0	1
Bacteroides xylanisolvens CL03T12C04	3	0	1	1	0	0	1
Bacteroides ovatus NLAE-zl-H304	2	0	1	2	0	0	1
Bacteroides ovatus NLAE-zl-C34	2	0	1	1	0	0	1
Bacteroides ovatus NLAE-zl-H59	2	0	1	2	0	0	1
Bacteroides ovatus NLAE-zl-H361	2	0	1	1	0	0	1
Bacteroides ovatus NLAE-zl-C11	2	0	1	1	0	0	1
Bacteroides ovatus NLAE-zl-H73	2	0	1	2	0	0	1
Bacteroides ovatus 3_8_47FAA	2	1	1	2	0	0	1
Bacteroides ovatus ATCC 8483	2	0	1	1	0	0	1
Bacteroides ovatus CL03T12C18	2	0	1	1	0	0	1
Bacteroides ovatus CL02T12C04	2	0	1	1	0	0	1
Bacteroides caccae ATCC 43185	0	0	1	1	0	0	1
Bacteroides caccae CL03T12C61	0	0	1	1	0	0	1
Bacteroides sp. 2_1_56FAA	2	1	1	1	0	0	1
Bacteroides sp. 1_1_6	1	1	1	2	0	2	1
Bacteroides fragilis YCH46	2	1	1	1	0	0	1
Bacteroides fragilis NCTC 9343	2	1	1	1	0	0	1
Bacteroides fragilis 3_1_12	2	1	1	1	0	0	1
Bacteroides fragilis CL03T00C08	2	1	1	1	0	0	1
Bacteroides eggerthii DSM 20697	3	0	1	1	0	2	1
Bacteroides eggerthii 1_2_48FAA	3	0	1	1	0	2	1
Bacteroides intestinalis DSM 17393	5	1	1	1	0	0	1
Bacteroides sp. D2	3	0	1	1	0	0	1
Bacteroides sp. 3_1_40A	2	0	1	1	0	2	1
Bacteroides sp. D1	2	0	1	1	0	0	1
Bacteroides sp. 1_1_30	2	0	1	1	0	0	1
Bacteroides sp. 2_2_4	2	1	1	2	0	0	1
Bacteroides sp. 1_1_14	1	1	0	2	0	2	1
Bacteroides sp. 2_1_33B	1	1	1	1	1	0	1
Bacteroides sp. 3_1_19	5	1	1	1	0	0	1
Bacteroides sp. D22	2	0	1	1	0	0	1
Bacteroides sp. 4_3_47FAA	2	0	1	1	0	2	1
Bacteroides sp. 3_1_23	2	0	1	1	0	0	1
Bacteroides sp. 2_1_22	2	0	1	1	0	0	1
Bacteroides salyersiae CL02T12C01	3	0	1	1	0	0	1
Bacteroides nordii CL02T12C05	3	0	1	1	0	0	1
Bacteroides massiliensis DSM 17679	3	0	1	1	0	0	1
Bacteroides dorei DSM 17855	2	0	1	1	0	2	1
Bacteroides dorei CL02T00C15	2	0	1	1	0	2	1
Bacteroides dorei CL03T12C01	2	0	1	1	0	2	1
Bacteroides dorei CL02T12C06	2	0	1	1	0	2	1
Bacteroides plebeius DSM 17135	2	0	1	1	0	0	1
Bacteroides vulgatus ATCC 8482	1	0	1	1	0	0	1
Bacteroides vulgatus CL09T03C04	2	0	1	1	0	0	1
Bacteroides vulgatus PC510	2	0	1	1	0	2	1
Bacteroides vulgatus RJ2L3	4	0	1	1	0	0	1
Bacteroides vulgatus RJ2H1	3	0	1	1	0	0	1
Dysgonomonas gadei ATCC BAA-286	3	2	1	0	0	0	1
Dysgonomonas mossii DSM 22836	3	1	1	0	0	0	1
GH16 subfamily	GH16_nosub	GH16_3	GH16_12	GH16_14	GH16_16	GH16_17	GH16_24
Odoribacter splanchnicus DSM 20712	1	0	0	0	0	0	0
Parabacteroides distasonis ATCC 8503	0	1	0	0	0	0	0
Parabacteroides gordonii DSM 23371	0	1	0	0	0	0	0
Parabacteroides johnsonii DSM 18315	0	1	0	0	0	0	1
Parabacteroides merdae ATCC 43184	0	1	0	0	0	0	1
Bacteroides stercoris ATCC 43183	2	0	0	0	0	0	0
Bacteroides finegoldii DSM 17565 v2	0	2	0	0	0	0	0
Bacteroides cellulosilyticus WH2	2	3	0	0	0	0	0
Bacteroides cellulosilyticus CL02T12C19	1	3	0	0	0	0	0
Bacteroides cellulosilyticus DSM 14838	2	3	0	0	0	0	0
Bacteroides thetaiotaomicron NLAE-zl-H207	0	4	0	0	0	0	0
Bacteroides thetaiotaomicron NLAE-zl-C523	0	3	0	0	0	0	0
Bacteroides thetaiotaomicron NLAE-zl-H492	0	3	0	0	0	0	0
Bacteroides thetaiotaomicron NLAE-zl-G288	1	4	0	0	0	0	0
Bacteroides thetaiotaomicron NLAE-zl-H463	0	3	0	0	0	0	0
Bacteroides thetaiotaomicron NLAE-zl-P32	0	4	0	0	0	0	0
Bacteroides thetaiotaomicron NLAE-zl-P699	0	4	0	0	0	0	0
Bacteroides thetaiotaomicron 7330	0	4	0	0	0	0	0
Bacteroides thetaiotaomicron WH3	0	3	0	0	0	0	0
Bacteroides thetaiotaomicron VPI-5482	0	3	0	0	0	0	0
Bacteroides uniformis CL03T00C23	0	1	0	0	0	0	0
Bacteroides uniformis ATCC 8492 v2	0	1	0	0	0	0	0
Bacteroides uniformis CL03T12C37	0	1	0	0	0	0	0
Bacteroides xylanisolvens NLAE-zl-P393	1	2	0	0	0	0	0
Bacteroides xylanisolvens NLAE-zl-P732	1	2	0	0	0	0	0
Bacteroides xylanisolvens NLAE-zl-P727	1	2	0	0	0	0	0
Bacteroides xylanisolvens NLAE-zl-P352	1	2	0	0	0	0	0
Bacteroides xylanisolvens NLAE-zl-P736	1	2	0	0	0	0	0
Bacteroides xylanisolvens NLAE-zl-G421	0	1	0	0	0	0	0
Bacteroides xylanisolvens NLAE-zl-C29	1	2	0	0	0	0	0
Bacteroides xylanisolvens NLAE-zl-G310	0	1	0	0	0	0	0
Bacteroides xylanisolvens NLAE-zl-C339	0	3	0	0	0	0	0
Bacteroides xylanisolvens NLAE-zl-C182	0	3	0	0	0	0	0
Bacteroides xylanisolvens NLAE-zl-H194	1	2	0	0	0	0	0
Bacteroides xylanisolvens XB1A	0	1	0	0	0	0	0
Bacteroides xylanisolvens CL03T12C04	2	1	0	0	0	0	0
Bacteroides ovatus NLAE-zl-H304	3	1	0	0	0	0	0
Bacteroides ovatus NLAE-zl-C34	1	6	0	0	0	0	0
Bacteroides ovatus NLAE-zl-H59	2	3	0	0	0	0	0
Bacteroides ovatus NLAE-zl-H361	2	2	0	0	0	0	0
Bacteroides ovatus NLAE-zl-C11	1	6	0	0	0	0	0
Bacteroides ovatus NLAE-zl-H73	2	3	0	0	0	0	0
Bacteroides ovatus 3_8_47FAA	1	2	0	0	0	0	0
Bacteroides ovatus ATCC 8483	2	2	0	0	0	0	0
Bacteroides ovatus CL03T12C18	2	3	0	0	0	0	0
Bacteroides ovatus CL02T12C04	2	2	0	0	0	2	0
Bacteroides caccae ATCC 43185	1	6	0	0	0	0	0
Bacteroides caccae CL03T12C61	1	6	0	0	0	0	0
Bacteroides sp. 2_1_56FAA	1	3	0	0	0	0	0
Bacteroides sp. 1_1_6	1	4	0	0	0	0	0
Bacteroides fragilis YCH46	2	4	0	0	0	0	0
Bacteroides fragilis NCTC 9343	2	5	0	0	0	0	0
Bacteroides fragilis 3_1_12	1	3	0	0	0	0	0
Bacteroides fragilis CL03T00C08	1	3	0	0	0	0	0
Bacteroides eggerthii DSM 20697	0	0	0	0	0	0	0
Bacteroides eggerthii 1_2_48FAA	0	0	0	0	0	0	0
Bacteroides intestinalis DSM 17393	1	2	0	0	0	0	0
Bacteroides sp. D2	1	3	0	0	0	0	0
Bacteroides sp. 3_1_40A	1	2	0	0	0	0	0
Bacteroides sp. D1	1	2	0	0	0	0	0
Bacteroides sp. 1_1_30	0	2	0	0	0	0	0
Bacteroides sp. 2_2_4	1	3	0	0	0	0	0
Bacteroides sp. 1_1_14	1	4	0	0	0	0	0
Bacteroides sp. 2_1_33B	0	1	0	0	0	0	0
Bacteroides sp. 3_1_19	0	1	0	0	0	0	0
Bacteroides sp. D22	0	1	0	0	0	0	0
Bacteroides sp. 4_3_47FAA	1	1	0	0	0	0	0
Bacteroides sp. 3_1_23	2	2	0	0	0	0	0
Bacteroides sp. 2_1_22	0	3	0	0	0	0	0
Bacteroides salyersiae CL02T12C01	0	1	0	0	0	0	0
Bacteroides nordii CL02T12C05	0	1	0	0	0	0	0
Bacteroides massiliensis DSM 17679	0	1	0	0	0	0	0
Bacteroides dorei DSM 17855	0	2	0	0	0	0	0
Bacteroides dorei CL02T00C15	0	3	0	0	0	0	0
Bacteroides dorei CL03T12C01	0	2	0	0	0	0	0
Bacteroides dorei CL02T12C06	0	3	0	0	0	0	0
Bacteroides plebeius DSM 17135	0	1	1	1	1	0	0
Bacteroides vulgatus ATCC 8482	0	1	0	0	0	0	0
Bacteroides vulgatus CL09T03C04	0	4	0	0	0	0	0
Bacteroides vulgatus PC510	0	1	0	0	0	0	0
Bacteroides vulgatus RJ2L3	0	2	0	0	0	0	0
Bacteroides vulgatus RJ2H1	1	2	0	0	0	0	0
Dysgonomonas gadei ATCC BAA-286	0	2	0	0	0	0	1
Dysgonomonas mossii DSM 22836	0	2	0	0	0	0	0
GH30 subfamily	GH30_nosub	GH30_2	GH30_3	GH30_4	GH30_5	GH30_6	GH30_8
Odoribacter splanchnicus DSM 20712	0	0	0	0	0	0	0
Parabacteroides distasonis ATCC 8503	0	1	1	0	0	0	0
Parabacteroides gordonii DSM 23371	0	1	0	0	0	1	0
Parabacteroides johnsonii DSM 18315	0	0	0	0	1	0	0
Parabacteroides merdae ATCC 43184	0	0	0	0	0	0	0
Bacteroides stercoris ATCC 43183	0	0	0	0	0	0	0
Bacteroides finegoldii DSM 17565 v2	1	1	1	2	0	0	0
Bacteroides cellulosilyticus WH2	0	2	2	4	0	0	1
Bacteroides cellulosilyticus CL02T12C19	0	2	2	4	0	0	1
Bacteroides cellulosilyticus DSM 14838	0	2	2	3	0	0	1
Bacteroides thetaiotaomicron NLAE-zl-H207	0	1	1	1	0	1	0
Bacteroides thetaiotaomicron NLAE-zl-C523	0	0	1	1	0	1	0
Bacteroides thetaiotaomicron NLAE-zl-H492	0	1	1	1	0	1	0
Bacteroides thetaiotaomicron NLAE-zl-G288	0	1	1	1	0	1	0
Bacteroides thetaiotaomicron NLAE-zl-H463	0	1	1	1	0	1	0
Bacteroides thetaiotaomicron NLAE-zl-P32	0	0	1	1	0	1	0
Bacteroides thetaiotaomicron NLAE-zl-P699	0	0	1	1	0	1	0
Bacteroides thetaiotaomicron 7330	0	1	1	1	0	1	0
Bacteroides thetaiotaomicron WH3	0	2	0	1	0	1	0
Bacteroides thetaiotaomicron VPI-5482	0	0	1	1	0	1	0
Bacteroides uniformis CL03T00C23	0	0	1	1	0	0	0
Bacteroides uniformis ATCC 8492 v2	0	1	1	1	0	0	0
Bacteroides uniformis CL03T12C37	0	0	1	1	0	0	0
Bacteroides xylanisolvens NLAE-zl-P393	0	0	1	2	0	2	1
Bacteroides xylanisolvens NLAE-zl-P732	0	0	1	2	0	2	1
Bacteroides xylanisolvens NLAE-zl-P727	0	0	1	2	0	2	1
Bacteroides xylanisolvens NLAE-zl-P352	0	0	1	2	0	2	1
Bacteroides xylanisolvens NLAE-zl-P736	0	0	1	2	0	2	1
Bacteroides xylanisolvens NLAE-zl-G421	1	1	1	2	0	0	1
Bacteroides xylanisolvens NLAE-zl-C29	1	0	1	2	0	0	1
Bacteroides xylanisolvens NLAE-zl-G310	1	1	1	2	0	0	1
Bacteroides xylanisolvens NLAE-zl-C339	1	0	1	2	0	0	1
Bacteroides xylanisolvens NLAE-zl-C182	1	0	1	2	0	0	1
Bacteroides xylanisolvens NLAE-zl-H194	1	0	1	2	0	0	1
Bacteroides xylanisolvens XB1A	0	0	2	0	0	0	0
Bacteroides xylanisolvens CL03T12C04	0	0	1	0	0	1	0
Bacteroides ovatus NLAE-zl-H304	1	1	1	1	0	2	0
Bacteroides ovatus NLAE-zl-C34	0	0	1	1	0	0	1
Bacteroides ovatus NLAE-zl-H59	1	0	1	2	0	0	0
Bacteroides ovatus NLAE-zl-H361	1	1	1	1	0	2	0
Bacteroides ovatus NLAE-zl-C11	0	0	1	1	0	0	1
Bacteroides ovatus NLAE-zl-H73	1	0	1	2	0	0	0
Bacteroides ovatus 3_8_47FAA	0	0	1	2	0	0	0
Bacteroides ovatus ATCC 8483	1	1	1	1	0	0	1
Bacteroides ovatus CL03T12C18	1	0	1	1	0	0	0
Bacteroides ovatus CL02T12C04	1	1	1	1	0	0	1
Bacteroides caccae ATCC 43185	0	0	0	0	0	1	0
Bacteroides caccae CL03T12C61	0	0	0	0	0	2	0
Bacteroides sp. 2_1_56FAA	0	0	0	1	0	0	0
Bacteroides sp. 1_1_6	0	0	1	1	0	1	0
Bacteroides fragilis YCH46	0	0	0	0	0	0	0
Bacteroides fragilis NCTC 9343	0	0	0	1	0	0	0
Bacteroides fragilis 3_1_12	0	0	0	0	0	0	0
Bacteroides fragilis CL03T00C08	0	0	0	0	0	0	0
Bacteroides eggerthii DSM 20697	0	0	0	0	0	0	0
Bacteroides eggerthii 1_2_48FAA	0	0	0	0	0	0	0
Bacteroides intestinalis DSM 17393	0	2	1	3	0	0	1
Bacteroides sp. D2	0	1	1	1	0	0	0
Bacteroides sp. 3_1_40A	0	1	0	2	0	1	0
Bacteroides sp. D1	0	0	1	0	0	0	1
Bacteroides sp. 1_1_30	0	1	1	1	0	0	0
Bacteroides sp. 2_2_4	0	1	1	1	0	1	0
Bacteroides sp. 1_1_14	0	0	1	1	0	2	0
Bacteroides sp. 2_1_33B	0	1	1	0	0	0	0
Bacteroides sp. 3_1_19	0	1	1	0	0	0	0
Bacteroides sp. D22	0	0	1	1	0	0	0
Bacteroides sp. 4_3_47FAA	0	1	0	2	0	1	0
Bacteroides sp. 3_1_23	1	0	1	1	0	2	1
Bacteroides sp. 2_1_22	0	0	1	0	0	0	1
Bacteroides salyersiae CL02T12C01	0	1	0	1	0	0	0
Bacteroides nordii CL02T12C05	0	1	0	0	0	0	0
Bacteroides massiliensis DSM 17679	0	0	0	0	0	0	0
Bacteroides dorei DSM 17855	0	0	0	2	0	0	0
Bacteroides dorei CL02T00C15	0	2	0	2	0	0	0
Bacteroides dorei CL03T12C01	0	0	0	2	0	0	0
Bacteroides dorei CL02T12C06	0	2	0	2	0	0	0
Bacteroides plebeius DSM 17135	0	1	0	3	0	0	0
Bacteroides vulgatus ATCC 8482	0	2	0	2	0	1	0
Bacteroides vulgatus CL09T03C04	0	1	0	2	0	1	0
Bacteroides vulgatus PC510	0	1	0	2	0	1	0
Bacteroides vulgatus RJ2L3	0	0	0	2	0	1	0
Bacteroides vulgatus RJ2H1	0	0	0	2	0	0	0
Dysgonomonas gadei ATCC BAA-286	0	1	1	1	0	0	0
Dysgonomonas mossii DSM 22836	0	0	3	0	0	0	0
GH43 subfamily	GH43_nosub	GH43_1	GH43_2	GH43_3	GH43_4	GH43_5	GH43_7	GH43_8	GH43_9	GH43_10	GH43_11	GH43_12	GH43_16	GH43_17	GH43_18	GH43_19	GH43_24	GH43_26	GH43_28	GH43_29	GH43_31	GH43_33	GH43_34	GH43_35
Odoribacter splanchnicus DSM 20712	0	0	0	1	0	0	0	0	0	0	0	0	0	0	0	0	0	1	0	0	0	0	0	0
Parabacteroides distasonis ATCC 8503	0	0	0	0	0	0	0	1	0	0	0	0	0	0	0	0	1	0	2	0	0	1	1	0
Parabacteroides gordonii DSM 23371	0	0	0	1	1	0	0	1	0	0	0	0	0	1	0	1	2	0	1	0	2	2	1	0
Parabacteroides johnsonii DSM 18315	0	0	0	1	0	0	0	1	0	0	0	0	0	0	0	0	1	0	0	0	2	1	2	0
Parabacteroides merdae ATCC 43184	0	0	0	2	0	0	0	1	0	0	0	0	0	0	0	0	1	0	0	0	2	1	1	0
Bacteroides stercoris ATCC 43183	0	0	0	0	0	0	0	0	0	1	0	0	0	0	0	0	0	0	0	0	0	0	1	0
Bacteroides finegoldii DSM 17565 v2	0	2	2	1	0	0	0	0	0	2	0	0	0	0	2	1	4	0	1	1	1	0	0	0
Bacteroides cellulosilyticus WH2	1	1	3	3	2	0	1	0	1	7	1	4	1	2	2	3	5	0	2	4	1	0	3	1
Bacteroides cellulosilyticus CL02T12C19	0	1	3	2	2	0	1	0	1	7	1	3	0	2	1	2	5	0	3	5	1	0	3	1
Bacteroides cellulosilyticus DSM 14838	2	2	3	3	3	0	1	0	1	7	1	3	1	2	2	3	5	0	4	5	1	0	3	1
Bacteroides thetaiotaomicron NLAE-zl-H207	2	0	1	2	2	0	0	1	1	4	0	0	0	1	2	2	6	3	1	1	2	0	3	0
Bacteroides thetaiotaomicron NLAE-zl-C523	1	0	1	2	2	0	0	1	1	4	0	0	0	1	2	2	6	3	0	1	3	0	3	0
Bacteroides thetaiotaomicron NLAE-zl-H492	1	0	1	1	2	0	0	1	1	4	0	0	0	1	2	2	6	3	0	1	1	0	3	0
Bacteroides thetaiotaomicron NLAE-zl-G288	1	0	1	2	2	0	0	1	1	4	0	0	0	1	2	2	6	3	0	1	3	0	3	0
Bacteroides thetaiotaomicron NLAE-zl-H463	1	0	1	1	2	0	0	1	1	4	0	0	0	1	2	2	6	3	0	1	1	0	3	0
Bacteroides thetaiotaomicron NLAE-zl-P32	2	0	1	2	2	0	0	1	1	3	0	0	0	1	2	2	6	2	1	1	2	0	3	0
Bacteroides thetaiotaomicron NLAE-zl-P699	2	0	1	2	2	0	0	1	1	3	0	0	0	1	2	2	6	2	1	1	2	0	3	0
Bacteroides thetaiotaomicron 7330	1	0	1	2	2	0	0	1	1	3	0	0	0	1	2	2	6	2	0	1	3	0	3	0
Bacteroides thetaiotaomicron WH3	0	0	1	2	2	0	0	1	0	2	0	1	0	1	5	1	6	2	0	1	2	0	4	0
Bacteroides thetaiotaomicron VPI-5482	2	0	1	2	2	0	0	1	1	4	0	0	0	1	2	2	6	3	0	1	3	0	3	0
Bacteroides uniformis CL03T00C23	0	1	1	0	0	0	1	0	0	2	0	1	1	0	0	1	2	0	1	1	1	1	1	1
Bacteroides uniformis ATCC 8492 v2	2	0	0	1	0	0	0	0	1	0	0	1	1	0	0	1	2	0	3	0	3	1	2	1
Bacteroides uniformis CL03T12C37	0	1	1	0	0	0	1	0	0	2	0	1	1	0	0	1	2	0	1	1	1	1	1	1
Bacteroides xylanisolvens NLAE-zl-P393	1	1	0	1	0	0	0	0	0	3	0	2	0	0	3	1	3	1	2	2	1	0	3	0
Bacteroides xylanisolvens NLAE-zl-P732	1	1	0	1	0	0	0	0	0	3	0	2	0	0	3	1	3	1	2	2	1	0	3	0
Bacteroides xylanisolvens NLAE-zl-P727	1	1	0	1	0	0	0	0	0	3	0	2	0	0	3	1	3	1	2	2	1	0	3	0
Bacteroides xylanisolvens NLAE-zl-P352	1	1	0	1	0	0	0	0	0	3	0	2	0	0	3	1	3	1	2	2	1	0	3	0
Bacteroides xylanisolvens NLAE-zl-P736	1	1	0	1	0	0	0	0	0	3	0	2	0	0	3	1	3	1	2	2	1	0	3	0
Bacteroides xylanisolvens NLAE-zl-G421	1	1	0	2	0	0	0	0	0	3	0	2	0	0	3	1	1	0	1	2	1	0	2	0
Bacteroides xylanisolvens NLAE-zl-C29	1	1	0	3	0	0	0	0	0	3	0	2	0	0	3	1	1	0	2	2	1	0	2	0
Bacteroides xylanisolvens NLAE-zl-G310	1	1	0	2	0	0	0	0	0	3	0	2	0	0	3	1	1	0	1	2	1	0	2	0
Bacteroides xylanisolvens NLAE-zl-C339	1	1	0	2	0	0	0	0	0	3	0	2	0	0	3	1	3	0	1	2	2	0	2	0
Bacteroides xylanisolvens NLAE-zl-C182	1	1	0	2	0	0	0	0	0	3	0	2	0	0	3	1	3	0	1	2	2	0	2	0
Bacteroides xylanisolvens NLAE-zl-H194	1	1	0	3	0	0	0	0	0	3	0	2	0	0	3	1	1	1	2	2	1	0	3	0
Bacteroides xylanisolvens XB1A	1	0	0	3	2	0	0	0	0	3	0	2	0	0	3	1	1	3	1	3	1	0	3	0
Bacteroides xylanisolvens CL03T12C04	1	1	0	4	0	0	0	0	0	3	0	2	0	0	2	1	1	2	1	2	1	0	1	0
Bacteroides ovatus NLAE-zl-H304	1	1	0	4	0	0	0	0	0	3	0	2	0	0	3	1	1	2	0	2	1	0	3	0
Bacteroides ovatus NLAE-zl-C34	2	1	4	2	0	0	0	0	0	3	0	4	0	0	2	1	5	2	2	2	1	0	4	0
Bacteroides ovatus NLAE-zl-H59	1	1	2	3	0	0	0	0	0	3	0	4	0	1	3	1	4	2	1	2	1	0	4	0
Bacteroides ovatus NLAE-zl-H361	1	1	0	4	0	0	0	0	0	3	0	2	0	0	3	1	1	2	0	2	1	0	3	0
Bacteroides ovatus NLAE-zl-C11	2	1	4	2	0	0	0	0	0	3	0	4	0	0	2	1	5	2	2	2	1	0	4	0
Bacteroides ovatus NLAE-zl-H73	1	1	2	3	0	0	0	0	0	3	0	4	0	1	3	1	4	2	1	2	1	0	4	0
Bacteroides ovatus 3_8_47FAA	1	1	2	3	0	0	0	1	0	4	0	4	0	0	3	1	4	1	3	2	1	0	2	0
Bacteroides ovatus ATCC 8483	1	2	0	3	0	0	0	0	1	5	0	4	0	0	3	1	2	1	0	6	1	0	4	1
Bacteroides ovatus CL03T12C18	1	1	3	3	0	0	0	0	0	3	0	4	0	1	3	1	4	2	1	2	1	0	5	0
Bacteroides ovatus CL02T12C04	3	1	3	3	0	0	0	0	1	4	0	4	0	0	3	1	1	2	0	2	1	0	5	1
Bacteroides caccae ATCC 43185	1	0	0	0	0	0	0	0	0	2	0	0	0	0	0	1	2	1	0	0	0	0	1	0
Bacteroides caccae CL03T12C61	1	0	0	0	0	0	0	0	0	2	0	0	0	0	0	1	2	1	0	0	0	0	1	0
Bacteroides sp. 2_1_56FAA	2	0	0	1	0	0	0	0	0	1	0	0	0	0	0	0	1	2	1	0	1	0	2	0
Bacteroides sp. 1_1_6	1	0	1	2	2	0	0	1	1	4	0	0	0	1	2	2	6	3	0	1	3	0	3	0
Bacteroides fragilis YCH46	1	0	0	1	0	0	0	0	0	1	0	0	0	0	0	0	1	2	1	0	1	0	2	0
Bacteroides fragilis NCTC 9343	0	0	0	1	0	0	0	0	0	1	0	0	0	0	0	0	1	2	1	0	1	0	2	0
Bacteroides fragilis 3_1_12	0	0	0	1	0	0	0	0	0	1	0	0	0	0	0	0	1	2	1	0	1	0	1	0
Bacteroides fragilis CL03T00C08	1	0	0	1	0	0	0	0	0	1	0	0	0	0	0	0	1	2	1	0	1	0	2	0
Bacteroides eggerthii DSM 20697	0	1	2	0	2	0	1	0	0	4	0	2	1	0	1	0	0	0	2	5	0	0	0	1
Bacteroides eggerthii 1_2_48FAA	0	1	2	0	2	0	1	0	0	4	0	3	1	0	1	0	1	0	2	6	0	0	0	1
Bacteroides intestinalis DSM 17393	4	1	4	3	2	0	1	0	1	7	0	3	0	2	1	2	3	2	4	4	1	0	5	1
Bacteroides sp. D2	2	1	2	3	2	0	0	1	0	5	0	2	1	1	3	1	5	1	2	1	1	0	3	1
Bacteroides sp. 3_1_40A	1	1	0	0	2	0	0	0	2	3	0	2	0	1	2	2	2	0	0	1	0	0	4	0
Bacteroides sp. D1	1	1	0	1	0	0	0	1	0	3	0	2	0	0	3	1	2	3	1	2	1	0	3	0
Bacteroides sp. 1_1_30	1	1	0	3	0	0	0	0	0	3	0	2	0	0	3	1	1	3	2	2	1	0	4	0
Bacteroides sp. 2_2_4	1	2	0	3	2	0	0	1	0	4	0	2	0	0	3	1	2	2	1	6	1	0	5	1
Bacteroides sp. 1_1_14	1	0	0	2	1	0	0	1	1	3	0	0	0	0	2	2	5	1	0	1	2	0	3	0
Bacteroides sp. 2_1_33B	0	0	0	0	0	0	0	1	0	0	0	0	0	0	0	0	1	0	2	0	0	1	1	0
Bacteroides sp. 3_1_19	0	0	0	0	0	0	0	1	0	0	0	0	0	0	0	0	1	0	2	0	0	1	1	0
Bacteroides sp. D22	1	1	0	3	0	0	0	0	0	3	0	1	0	0	3	1	1	0	2	3	1	0	3	0
Bacteroides sp. 4_3_47FAA	0	1	0	0	2	0	0	0	3	3	0	2	0	1	2	3	2	0	0	1	0	0	4	0
Bacteroides sp. 3_1_23	1	1	2	4	0	0	0	0	0	3	0	3	0	0	3	1	1	2	1	2	1	0	4	0
Bacteroides sp. 2_1_22	1	1	0	1	0	0	0	1	0	3	0	2	0	0	3	1	2	3	1	2	1	0	3	0
Bacteroides salyersiae CL02T12C01	1	0	2	0	0	0	0	1	0	2	0	1	0	0	1	0	5	1	0	0	0	1	3	0
Bacteroides nordii CL02T12C05	0	0	1	0	0	0	0	0	0	2	0	0	0	0	0	0	1	0	0	0	0	0	1	0
Bacteroides massiliensis DSM 17679	0	0	0	0	0	0	0	0	0	0	0	0	0	0	0	0	1	0	0	0	0	0	0	0
Bacteroides dorei DSM 17855	0	1	0	1	2	0	0	1	2	6	0	2	0	1	2	2	3	0	0	0	2	0	3	0
Bacteroides dorei CL02T00C15	0	1	0	1	2	0	0	1	2	6	0	3	0	1	2	2	3	0	0	0	2	0	3	0
Bacteroides dorei CL03T12C01	0	1	0	1	2	0	0	1	2	6	0	2	0	1	2	3	3	0	0	0	2	0	3	0
Bacteroides dorei CL02T12C06	0	1	0	1	2	0	0	1	2	6	0	3	0	1	2	2	3	0	0	0	2	0	3	0
Bacteroides plebeius DSM 17135	2	1	1	0	1	1	0	0	1	2	0	3	0	2	0	3	2	0	0	2	0	0	2	0
Bacteroides vulgatus ATCC 8482	0	1	0	1	2	0	0	0	3	3	0	1	0	1	2	2	1	0	0	1	2	0	3	0
Bacteroides vulgatus CL09T03C04	1	0	0	1	2	0	0	0	1	2	0	0	0	1	2	2	2	0	0	0	2	0	3	0
Bacteroides vulgatus PC510	1	1	0	1	2	0	0	0	2	3	0	2	0	1	2	2	2	0	0	1	2	0	3	0
Bacteroides vulgatus RJ2L3	2	1	0	1	2	0	0	0	1	2	0	1	0	1	2	2	2	0	0	1	2	0	3	0
Bacteroides vulgatus RJ2H1	1	1	0	1	2	0	0	0	1	2	0	2	0	1	2	1	2	0	0	1	2	0	3	0
Dysgonomonas gadei ATCC BAA-286	2	2	4	2	2	0	0	1	0	4	0	3	0	1	2	1	1	1	1	4	1	0	4	0
Dysgonomonas mossii DSM 22836	0	2	0	1	0	0	0	1	0	1	0	2	0	0	0	0	0	0	1	3	0	0	1	0
[truncated: 48 more columns]
