# Supplementary material for: FiberGrowth Pipeline: A Framework Toward Predicting Fiber-Specific Growth From Human Gut Bacteroidetes Genomes
Source: Front Microbiol. 2021 Oct 6;12:632567. doi: 10.3389/fmicb.2021.632567 (PMC8527192; doi:10.3389/fmicb.2021.632567)
Supplement: Supplementary file 2 [file Data_Sheet_2.ZIP › Table S2_dbcan.csv]

name	gene_count	strain	ec_number	activities	substrate	source
GH2	6	Akkermansia_muciniphila_YL44	3.2.1.23|3.2.1.25	beta-1 4-D-galactosidase beta-1 4-D-xylosidase	xylan xyloglucan galactomannan pectin | galactomannan	p_120_book-gene_expression_system_in_fungi_advancements_and_application
GH31	2	Akkermansia_muciniphila_YL44	3.2.1.20	NaN	starch_or_related or Xyloglucan	p_120_book-gene_expression_system_in_fungi_advancements_and_application
GH35	2	Akkermansia_muciniphila_YL44	3.2.1.23	beta-1 4-D-galactosidase	xylan xyloglucan galactomannan pectin	p_120_book-gene_expression_system_in_fungi_advancements_and_application
GH36	2	Akkermansia_muciniphila_YL44	3.2.1.22	NaN	Xylan xyloglucan galactomannan	p_120_book-gene_expression_system_in_fungi_advancements_and_application
CE4	2	Akkermansia_muciniphila_YL44	3.1.1.72	NaN	Xylan	p_120_book-gene_expression_system_in_fungi_advancements_and_application
GH105	1	Akkermansia_muciniphila_YL44	3.2.1.-	NaN	Pectin	p_120_book-gene_expression_system_in_fungi_advancements_and_application
GH13_5	1	Akkermansia_muciniphila_YL44	3.2.1.1	alpha-Amylase	starch_or_related	doi:10.1093/protein/gzl044
GH13_8	1	Akkermansia_muciniphila_YL44	2.4.1.8	1 4-alpha-Glucan branching enzyme	starch_or_related	doi:10.1093/protein/gzl044
GH27	1	Akkermansia_muciniphila_YL44	3.2.1.22	NaN	Xylan xyloglucan galactomannan	p_120_book-gene_expression_system_in_fungi_advancements_and_application
GH3	1	Akkermansia_muciniphila_YL44	3.2.1.21|3.2.1.37	beta-1 4-D-glucosidase beta-1 4-D-endoglucanase	cellulose xyloglycan galactoglucomannan|Xylan pectin	p_120_book-gene_expression_system_in_fungi_advancements_and_application
GT2	15	Akkermansia_muciniphila_YL44	NA	NA	NA	NA
GT4	12	Akkermansia_muciniphila_YL44	NA	NA	NA	NA
GH20	11	Akkermansia_muciniphila_YL44	NA	NA	NA	NA
GH16	3	Akkermansia_muciniphila_YL44	NA	NA	NA	NA
GH29	3	Akkermansia_muciniphila_YL44	NA	NA	NA	NA
GH33	3	Akkermansia_muciniphila_YL44	NA	NA	NA	NA
GT11	3	Akkermansia_muciniphila_YL44	NA	NA	NA	NA
GT51	3	Akkermansia_muciniphila_YL44	NA	NA	NA	NA
GT8	3	Akkermansia_muciniphila_YL44	NA	NA	NA	NA
GH0	2	Akkermansia_muciniphila_YL44	NA	NA	NA	NA
GH109	2	Akkermansia_muciniphila_YL44	NA	NA	NA	NA
GH110	2	Akkermansia_muciniphila_YL44	NA	NA	NA	NA
GH43_24	2	Akkermansia_muciniphila_YL44	NA	NA	NA	NA
GH84	2	Akkermansia_muciniphila_YL44	NA	NA	NA	NA
GH89	2	Akkermansia_muciniphila_YL44	NA	NA	NA	NA
GH95	2	Akkermansia_muciniphila_YL44	NA	NA	NA	NA
GT10	2	Akkermansia_muciniphila_YL44	NA	NA	NA	NA
GT28	2	Akkermansia_muciniphila_YL44	NA	NA	NA	NA
GH123	1	Akkermansia_muciniphila_YL44	NA	NA	NA	NA
GH13_38	1	Akkermansia_muciniphila_YL44	NA	NA	NA	NA
GH141	1	Akkermansia_muciniphila_YL44	NA	NA	NA	NA
GH18	1	Akkermansia_muciniphila_YL44	NA	NA	NA	NA
GH37	1	Akkermansia_muciniphila_YL44	NA	NA	NA	NA
GH57	1	Akkermansia_muciniphila_YL44	NA	NA	NA	NA
GH77	1	Akkermansia_muciniphila_YL44	NA	NA	NA	NA
GH97	1	Akkermansia_muciniphila_YL44	NA	NA	NA	NA
CE11	1	Akkermansia_muciniphila_YL44	NA	NA	NA	NA
CE9	1	Akkermansia_muciniphila_YL44	NA	NA	NA	NA
GT19	1	Akkermansia_muciniphila_YL44	NA	NA	NA	NA
GT2_Glyco_tranf_2_3	1	Akkermansia_muciniphila_YL44	NA	NA	NA	NA
GT26	1	Akkermansia_muciniphila_YL44	NA	NA	NA	NA
GT30	1	Akkermansia_muciniphila_YL44	NA	NA	NA	NA
GT31	1	Akkermansia_muciniphila_YL44	NA	NA	NA	NA
GT35	1	Akkermansia_muciniphila_YL44	NA	NA	NA	NA
GT83	1	Akkermansia_muciniphila_YL44	NA	NA	NA	NA
GT9	1	Akkermansia_muciniphila_YL44	NA	NA	NA	NA
GH2	15	Bacteroides_caccae_ATCC_43185	3.2.1.23|3.2.1.25	beta-1 4-D-galactosidase beta-1 4-D-xylosidase	xylan xyloglucan galactomannan pectin | galactomannan	p_120_book-gene_expression_system_in_fungi_advancements_and_application
GH3	9	Bacteroides_caccae_ATCC_43185	3.2.1.21|3.2.1.37	beta-1 4-D-glucosidase beta-1 4-D-endoglucanase	cellulose xyloglycan galactoglucomannan|Xylan pectin	p_120_book-gene_expression_system_in_fungi_advancements_and_application
GH88	6	Bacteroides_caccae_ATCC_43185	3.2.1.-	NaN	Pectin	p_120_book-gene_expression_system_in_fungi_advancements_and_application
GH105	5	Bacteroides_caccae_ATCC_43185	3.2.1.-	NaN	Pectin	p_120_book-gene_expression_system_in_fungi_advancements_and_application
GH31	4	Bacteroides_caccae_ATCC_43185	3.2.1.20	NaN	starch_or_related or Xyloglucan	p_120_book-gene_expression_system_in_fungi_advancements_and_application
GH35	4	Bacteroides_caccae_ATCC_43185	3.2.1.23	beta-1 4-D-galactosidase	xylan xyloglucan galactomannan pectin	p_120_book-gene_expression_system_in_fungi_advancements_and_application
GH28	3	Bacteroides_caccae_ATCC_43185	3.2.1.15|3:2 1 67|3.2 1.40	NaN	Pectin	p_120_book-gene_expression_system_in_fungi_advancements_and_application
GH32	2	Bacteroides_caccae_ATCC_43185	3.2.1.7|3.2.1.80|3.2.1.26	NaN	Inulin	p_120_book-gene_expression_system_in_fungi_advancements_and_application
GH36	2	Bacteroides_caccae_ATCC_43185	3.2.1.22	NaN	Xylan xyloglucan galactomannan	p_120_book-gene_expression_system_in_fungi_advancements_and_application
GH51	2	Bacteroides_caccae_ATCC_43185	3.2.1.55	NaN	Xylan xyloglucan Pectin	p_120_book-gene_expression_system_in_fungi_advancements_and_application
GH78	2	Bacteroides_caccae_ATCC_43185	3.2.1.40	NaN	Pectin	p_120_book-gene_expression_system_in_fungi_advancements_and_application
CE8	2	Bacteroides_caccae_ATCC_43185	3.1.1.11	NaN	Pectin	p_120_book-gene_expression_system_in_fungi_advancements_and_application
GH13_13	1	Bacteroides_caccae_ATCC_43185	3.2.1.41	Pullulanase	starch_or_related	doi:10.1093/protein/gzl044
GH13_8	1	Bacteroides_caccae_ATCC_43185	2.4.1.8	1 4-alpha-Glucan branching enzyme	starch_or_related	doi:10.1093/protein/gzl044
GH27	1	Bacteroides_caccae_ATCC_43185	3.2.1.22	NaN	Xylan xyloglucan galactomannan	p_120_book-gene_expression_system_in_fungi_advancements_and_application
GH43	1	Bacteroides_caccae_ATCC_43185	3.2.1.37	beta-1 4-D-endoglucanase	Xylan pectin	p_120_book-gene_expression_system_in_fungi_advancements_and_application
GH43	1	Bacteroides_caccae_ATCC_43185	3.2.1.99|3.2.1.145|3.2.1.55	NaN	Pectin|xylan xyloglucan	p_120_book-gene_expression_system_in_fungi_advancements_and_application
GH53	1	Bacteroides_caccae_ATCC_43185	3.2.1.89	NaN	Pectin	p_120_book-gene_expression_system_in_fungi_advancements_and_application
CE1	1	Bacteroides_caccae_ATCC_43185	3.1.1.72|3.1.1.73	NaN	Xylan Pectin	p_120_book-gene_expression_system_in_fungi_advancements_and_application
CE12	1	Bacteroides_caccae_ATCC_43185	3.1.1.-	NaN	Pectin	p_120_book-gene_expression_system_in_fungi_advancements_and_application
CE4	1	Bacteroides_caccae_ATCC_43185	3.1.1.72	NaN	Xylan	p_120_book-gene_expression_system_in_fungi_advancements_and_application
GT2	27	Bacteroides_caccae_ATCC_43185	NA	NA	NA	NA
GT4	14	Bacteroides_caccae_ATCC_43185	NA	NA	NA	NA
GH20	12	Bacteroides_caccae_ATCC_43185	NA	NA	NA	NA
GH29	12	Bacteroides_caccae_ATCC_43185	NA	NA	NA	NA
GH16	7	Bacteroides_caccae_ATCC_43185	NA	NA	NA	NA
GH92	5	Bacteroides_caccae_ATCC_43185	NA	NA	NA	NA
GH109	4	Bacteroides_caccae_ATCC_43185	NA	NA	NA	NA
GH95	4	Bacteroides_caccae_ATCC_43185	NA	NA	NA	NA
GH97	4	Bacteroides_caccae_ATCC_43185	NA	NA	NA	NA
GT51	4	Bacteroides_caccae_ATCC_43185	NA	NA	NA	NA
GH23	3	Bacteroides_caccae_ATCC_43185	NA	NA	NA	NA
GH33	3	Bacteroides_caccae_ATCC_43185	NA	NA	NA	NA
GH89	3	Bacteroides_caccae_ATCC_43185	NA	NA	NA	NA
PL9_2	3	Bacteroides_caccae_ATCC_43185	NA	NA	NA	NA
GH110	2	Bacteroides_caccae_ATCC_43185	NA	NA	NA	NA
GH123	2	Bacteroides_caccae_ATCC_43185	NA	NA	NA	NA
GH130	2	Bacteroides_caccae_ATCC_43185	NA	NA	NA	NA
GH43_10	2	Bacteroides_caccae_ATCC_43185	NA	NA	NA	NA
GH91	2	Bacteroides_caccae_ATCC_43185	NA	NA	NA	NA
PL0	2	Bacteroides_caccae_ATCC_43185	NA	NA	NA	NA
PL1_2	2	Bacteroides_caccae_ATCC_43185	NA	NA	NA	NA
PL8_2	2	Bacteroides_caccae_ATCC_43185	NA	NA	NA	NA
CE9	2	Bacteroides_caccae_ATCC_43185	NA	NA	NA	NA
GT11	2	Bacteroides_caccae_ATCC_43185	NA	NA	NA	NA
GT2_Glyco_tranf_2_3	2	Bacteroides_caccae_ATCC_43185	NA	NA	NA	NA
GH0	1	Bacteroides_caccae_ATCC_43185	NA	NA	NA	NA
GH116	1	Bacteroides_caccae_ATCC_43185	NA	NA	NA	NA
GH120	1	Bacteroides_caccae_ATCC_43185	NA	NA	NA	NA
GH13_38	1	Bacteroides_caccae_ATCC_43185	NA	NA	NA	NA
GH133	1	Bacteroides_caccae_ATCC_43185	NA	NA	NA	NA
GH141	1	Bacteroides_caccae_ATCC_43185	NA	NA	NA	NA
GH144	1	Bacteroides_caccae_ATCC_43185	NA	NA	NA	NA
GH145	1	Bacteroides_caccae_ATCC_43185	NA	NA	NA	NA
GH146	1	Bacteroides_caccae_ATCC_43185	NA	NA	NA	NA
GH147	1	Bacteroides_caccae_ATCC_43185	NA	NA	NA	NA
GH25	1	Bacteroides_caccae_ATCC_43185	NA	NA	NA	NA
GH30_6	1	Bacteroides_caccae_ATCC_43185	NA	NA	NA	NA
GH43_19	1	Bacteroides_caccae_ATCC_43185	NA	NA	NA	NA
GH43_24	1	Bacteroides_caccae_ATCC_43185	NA	NA	NA	NA
GH43_26	1	Bacteroides_caccae_ATCC_43185	NA	NA	NA	NA
GH43_35	1	Bacteroides_caccae_ATCC_43185	NA	NA	NA	NA
GH57	1	Bacteroides_caccae_ATCC_43185	NA	NA	NA	NA
GH73	1	Bacteroides_caccae_ATCC_43185	NA	NA	NA	NA
GH77	1	Bacteroides_caccae_ATCC_43185	NA	NA	NA	NA
GH84	1	Bacteroides_caccae_ATCC_43185	NA	NA	NA	NA
PL8	1	Bacteroides_caccae_ATCC_43185	NA	NA	NA	NA
PL8_3	1	Bacteroides_caccae_ATCC_43185	NA	NA	NA	NA
CE11	1	Bacteroides_caccae_ATCC_43185	NA	NA	NA	NA
CE14	1	Bacteroides_caccae_ATCC_43185	NA	NA	NA	NA
GT0	1	Bacteroides_caccae_ATCC_43185	NA	NA	NA	NA
GT19	1	Bacteroides_caccae_ATCC_43185	NA	NA	NA	NA
GT20	1	Bacteroides_caccae_ATCC_43185	NA	NA	NA	NA
GT26	1	Bacteroides_caccae_ATCC_43185	NA	NA	NA	NA
GT28	1	Bacteroides_caccae_ATCC_43185	NA	NA	NA	NA
GT3	1	Bacteroides_caccae_ATCC_43185	NA	NA	NA	NA
GT30	1	Bacteroides_caccae_ATCC_43185	NA	NA	NA	NA
GT32	1	Bacteroides_caccae_ATCC_43185	NA	NA	NA	NA
GT35	1	Bacteroides_caccae_ATCC_43185	NA	NA	NA	NA
GT5	1	Bacteroides_caccae_ATCC_43185	NA	NA	NA	NA
GT6	1	Bacteroides_caccae_ATCC_43185	NA	NA	NA	NA
GT8	1	Bacteroides_caccae_ATCC_43185	NA	NA	NA	NA
GT83	1	Bacteroides_caccae_ATCC_43185	NA	NA	NA	NA
GT9	1	Bacteroides_caccae_ATCC_43185	NA	NA	NA	NA
GH2	18	Bacteroides_caccae_CL03T12C61	3.2.1.23|3.2.1.25	beta-1 4-D-galactosidase beta-1 4-D-xylosidase	xylan xyloglucan galactomannan pectin | galactomannan	p_120_book-gene_expression_system_in_fungi_advancements_and_application
GH3	6	Bacteroides_caccae_CL03T12C61	3.2.1.21|3.2.1.37	beta-1 4-D-glucosidase beta-1 4-D-endoglucanase	cellulose xyloglycan galactoglucomannan|Xylan pectin	p_120_book-gene_expression_system_in_fungi_advancements_and_application
GH31	6	Bacteroides_caccae_CL03T12C61	3.2.1.20	NaN	starch_or_related or Xyloglucan	p_120_book-gene_expression_system_in_fungi_advancements_and_application
GH88	6	Bacteroides_caccae_CL03T12C61	3.2.1.-	NaN	Pectin	p_120_book-gene_expression_system_in_fungi_advancements_and_application
GH105	5	Bacteroides_caccae_CL03T12C61	3.2.1.-	NaN	Pectin	p_120_book-gene_expression_system_in_fungi_advancements_and_application
GH36	5	Bacteroides_caccae_CL03T12C61	3.2.1.22	NaN	Xylan xyloglucan galactomannan	p_120_book-gene_expression_system_in_fungi_advancements_and_application
GH35	4	Bacteroides_caccae_CL03T12C61	3.2.1.23	beta-1 4-D-galactosidase	xylan xyloglucan galactomannan pectin	p_120_book-gene_expression_system_in_fungi_advancements_and_application
CE8	3	Bacteroides_caccae_CL03T12C61	3.1.1.11	NaN	Pectin	p_120_book-gene_expression_system_in_fungi_advancements_and_application
GH32	2	Bacteroides_caccae_CL03T12C61	3.2.1.7|3.2.1.80|3.2.1.26	NaN	Inulin	p_120_book-gene_expression_system_in_fungi_advancements_and_application
GH51	2	Bacteroides_caccae_CL03T12C61	3.2.1.55	NaN	Xylan xyloglucan Pectin	p_120_book-gene_expression_system_in_fungi_advancements_and_application
GH13_13	1	Bacteroides_caccae_CL03T12C61	3.2.1.41	Pullulanase	starch_or_related	doi:10.1093/protein/gzl044
GH13_8	1	Bacteroides_caccae_CL03T12C61	2.4.1.8	1 4-alpha-Glucan branching enzyme	starch_or_related	doi:10.1093/protein/gzl044
GH27	1	Bacteroides_caccae_CL03T12C61	3.2.1.22	NaN	Xylan xyloglucan galactomannan	p_120_book-gene_expression_system_in_fungi_advancements_and_application
GH28	1	Bacteroides_caccae_CL03T12C61	3.2.1.15|3:2 1 67|3.2 1.40	NaN	Pectin	p_120_book-gene_expression_system_in_fungi_advancements_and_application
GH43	1	Bacteroides_caccae_CL03T12C61	3.2.1.37	beta-1 4-D-endoglucanase	Xylan pectin	p_120_book-gene_expression_system_in_fungi_advancements_and_application
GH43	1	Bacteroides_caccae_CL03T12C61	3.2.1.99|3.2.1.145|3.2.1.55	NaN	Pectin|xylan xyloglucan	p_120_book-gene_expression_system_in_fungi_advancements_and_application
GH53	1	Bacteroides_caccae_CL03T12C61	3.2.1.89	NaN	Pectin	p_120_book-gene_expression_system_in_fungi_advancements_and_application
CE1	1	Bacteroides_caccae_CL03T12C61	3.1.1.72|3.1.1.73	NaN	Xylan Pectin	p_120_book-gene_expression_system_in_fungi_advancements_and_application
CE12	1	Bacteroides_caccae_CL03T12C61	3.1.1.-	NaN	Pectin	p_120_book-gene_expression_system_in_fungi_advancements_and_application
CE4	1	Bacteroides_caccae_CL03T12C61	3.1.1.72	NaN	Xylan	p_120_book-gene_expression_system_in_fungi_advancements_and_application
GT2	20	Bacteroides_caccae_CL03T12C61	NA	NA	NA	NA
GH29	13	Bacteroides_caccae_CL03T12C61	NA	NA	NA	NA
GH20	9	Bacteroides_caccae_CL03T12C61	NA	NA	NA	NA
GT4	9	Bacteroides_caccae_CL03T12C61	NA	NA	NA	NA
GH16	7	Bacteroides_caccae_CL03T12C61	NA	NA	NA	NA
GH97	7	Bacteroides_caccae_CL03T12C61	NA	NA	NA	NA
GH92	6	Bacteroides_caccae_CL03T12C61	NA	NA	NA	NA
GH95	5	Bacteroides_caccae_CL03T12C61	NA	NA	NA	NA
GH109	4	Bacteroides_caccae_CL03T12C61	NA	NA	NA	NA
GT51	4	Bacteroides_caccae_CL03T12C61	NA	NA	NA	NA
GH23	3	Bacteroides_caccae_CL03T12C61	NA	NA	NA	NA
GH33	3	Bacteroides_caccae_CL03T12C61	NA	NA	NA	NA
GH73	3	Bacteroides_caccae_CL03T12C61	NA	NA	NA	NA
GH89	3	Bacteroides_caccae_CL03T12C61	NA	NA	NA	NA
PL9_2	3	Bacteroides_caccae_CL03T12C61	NA	NA	NA	NA
GH110	2	Bacteroides_caccae_CL03T12C61	NA	NA	NA	NA
GH130	2	Bacteroides_caccae_CL03T12C61	NA	NA	NA	NA
GH43_10	2	Bacteroides_caccae_CL03T12C61	NA	NA	NA	NA
GH91	2	Bacteroides_caccae_CL03T12C61	NA	NA	NA	NA
PL1_2	2	Bacteroides_caccae_CL03T12C61	NA	NA	NA	NA
PL8_2	2	Bacteroides_caccae_CL03T12C61	NA	NA	NA	NA
CE9	2	Bacteroides_caccae_CL03T12C61	NA	NA	NA	NA
GT11	2	Bacteroides_caccae_CL03T12C61	NA	NA	NA	NA
GT2_Glyco_tranf_2_3	2	Bacteroides_caccae_CL03T12C61	NA	NA	NA	NA
GT35	2	Bacteroides_caccae_CL03T12C61	NA	NA	NA	NA
GH0	1	Bacteroides_caccae_CL03T12C61	NA	NA	NA	NA
GH116	1	Bacteroides_caccae_CL03T12C61	NA	NA	NA	NA
GH120	1	Bacteroides_caccae_CL03T12C61	NA	NA	NA	NA
GH123	1	Bacteroides_caccae_CL03T12C61	NA	NA	NA	NA
GH13_38	1	Bacteroides_caccae_CL03T12C61	NA	NA	NA	NA
GH133	1	Bacteroides_caccae_CL03T12C61	NA	NA	NA	NA
GH141	1	Bacteroides_caccae_CL03T12C61	NA	NA	NA	NA
GH144	1	Bacteroides_caccae_CL03T12C61	NA	NA	NA	NA
GH145	1	Bacteroides_caccae_CL03T12C61	NA	NA	NA	NA
GH146	1	Bacteroides_caccae_CL03T12C61	NA	NA	NA	NA
GH147	1	Bacteroides_caccae_CL03T12C61	NA	NA	NA	NA
GH24	1	Bacteroides_caccae_CL03T12C61	NA	NA	NA	NA
GH25	1	Bacteroides_caccae_CL03T12C61	NA	NA	NA	NA
GH30_6	1	Bacteroides_caccae_CL03T12C61	NA	NA	NA	NA
GH43_19	1	Bacteroides_caccae_CL03T12C61	NA	NA	NA	NA
GH43_24	1	Bacteroides_caccae_CL03T12C61	NA	NA	NA	NA
GH43_26	1	Bacteroides_caccae_CL03T12C61	NA	NA	NA	NA
GH43_35	1	Bacteroides_caccae_CL03T12C61	NA	NA	NA	NA
GH57	1	Bacteroides_caccae_CL03T12C61	NA	NA	NA	NA
GH77	1	Bacteroides_caccae_CL03T12C61	NA	NA	NA	NA
GH84	1	Bacteroides_caccae_CL03T12C61	NA	NA	NA	NA
PL0	1	Bacteroides_caccae_CL03T12C61	NA	NA	NA	NA
PL8	1	Bacteroides_caccae_CL03T12C61	NA	NA	NA	NA
PL8_3	1	Bacteroides_caccae_CL03T12C61	NA	NA	NA	NA
CE11	1	Bacteroides_caccae_CL03T12C61	NA	NA	NA	NA
GT0	1	Bacteroides_caccae_CL03T12C61	NA	NA	NA	NA
GT19	1	Bacteroides_caccae_CL03T12C61	NA	NA	NA	NA
GT20	1	Bacteroides_caccae_CL03T12C61	NA	NA	NA	NA
GT28	1	Bacteroides_caccae_CL03T12C61	NA	NA	NA	NA
GT3	1	Bacteroides_caccae_CL03T12C61	NA	NA	NA	NA
GT30	1	Bacteroides_caccae_CL03T12C61	NA	NA	NA	NA
GT5	1	Bacteroides_caccae_CL03T12C61	NA	NA	NA	NA
GT83	1	Bacteroides_caccae_CL03T12C61	NA	NA	NA	NA
GT9	1	Bacteroides_caccae_CL03T12C61	NA	NA	NA	NA
GH2	15	Bacteroides_caccae	3.2.1.23|3.2.1.25	beta-1 4-D-galactosidase beta-1 4-D-xylosidase	xylan xyloglucan galactomannan pectin | galactomannan	p_120_book-gene_expression_system_in_fungi_advancements_and_application
GH3	9	Bacteroides_caccae	3.2.1.21|3.2.1.37	beta-1 4-D-glucosidase beta-1 4-D-endoglucanase	cellulose xyloglycan galactoglucomannan|Xylan pectin	p_120_book-gene_expression_system_in_fungi_advancements_and_application
GH88	6	Bacteroides_caccae	3.2.1.-	NaN	Pectin	p_120_book-gene_expression_system_in_fungi_advancements_and_application
GH105	5	Bacteroides_caccae	3.2.1.-	NaN	Pectin	p_120_book-gene_expression_system_in_fungi_advancements_and_application
GH35	4	Bacteroides_caccae	3.2.1.23	beta-1 4-D-galactosidase	xylan xyloglucan galactomannan pectin	p_120_book-gene_expression_system_in_fungi_advancements_and_application
GH28	3	Bacteroides_caccae	3.2.1.15|3:2 1 67|3.2 1.40	NaN	Pectin	p_120_book-gene_expression_system_in_fungi_advancements_and_application
GH31	3	Bacteroides_caccae	3.2.1.20	NaN	starch_or_related or Xyloglucan	p_120_book-gene_expression_system_in_fungi_advancements_and_application
GH36	3	Bacteroides_caccae	3.2.1.22	NaN	Xylan xyloglucan galactomannan	p_120_book-gene_expression_system_in_fungi_advancements_and_application
CE8	3	Bacteroides_caccae	3.1.1.11	NaN	Pectin	p_120_book-gene_expression_system_in_fungi_advancements_and_application
GH32	2	Bacteroides_caccae	3.2.1.7|3.2.1.80|3.2.1.26	NaN	Inulin	p_120_book-gene_expression_system_in_fungi_advancements_and_application
GH51	2	Bacteroides_caccae	3.2.1.55	NaN	Xylan xyloglucan Pectin	p_120_book-gene_expression_system_in_fungi_advancements_and_application
GH78	2	Bacteroides_caccae	3.2.1.40	NaN	Pectin	p_120_book-gene_expression_system_in_fungi_advancements_and_application
GH13_13	1	Bacteroides_caccae	3.2.1.41	Pullulanase	starch_or_related	doi:10.1093/protein/gzl044
GH13_8	1	Bacteroides_caccae	2.4.1.8	1 4-alpha-Glucan branching enzyme	starch_or_related	doi:10.1093/protein/gzl044
GH27	1	Bacteroides_caccae	3.2.1.22	NaN	Xylan xyloglucan galactomannan	p_120_book-gene_expression_system_in_fungi_advancements_and_application
GH43	1	Bacteroides_caccae	3.2.1.37	beta-1 4-D-endoglucanase	Xylan pectin	p_120_book-gene_expression_system_in_fungi_advancements_and_application
GH43	1	Bacteroides_caccae	3.2.1.99|3.2.1.145|3.2.1.55	NaN	Pectin|xylan xyloglucan	p_120_book-gene_expression_system_in_fungi_advancements_and_application
GH53	1	Bacteroides_caccae	3.2.1.89	NaN	Pectin	p_120_book-gene_expression_system_in_fungi_advancements_and_application
CE1	1	Bacteroides_caccae	3.1.1.72|3.1.1.73	NaN	Xylan Pectin	p_120_book-gene_expression_system_in_fungi_advancements_and_application
CE12	1	Bacteroides_caccae	3.1.1.-	NaN	Pectin	p_120_book-gene_expression_system_in_fungi_advancements_and_application
CE4	1	Bacteroides_caccae	3.1.1.72	NaN	Xylan	p_120_book-gene_expression_system_in_fungi_advancements_and_application
GT2	18	Bacteroides_caccae	NA	NA	NA	NA
GH20	13	Bacteroides_caccae	NA	NA	NA	NA
GT4	12	Bacteroides_caccae	NA	NA	NA	NA
GH29	10	Bacteroides_caccae	NA	NA	NA	NA
GH16	7	Bacteroides_caccae	NA	NA	NA	NA
GH92	5	Bacteroides_caccae	NA	NA	NA	NA
GH109	4	Bacteroides_caccae	NA	NA	NA	NA
GH73	4	Bacteroides_caccae	NA	NA	NA	NA
GH95	4	Bacteroides_caccae	NA	NA	NA	NA
GH97	4	Bacteroides_caccae	NA	NA	NA	NA
GT51	4	Bacteroides_caccae	NA	NA	NA	NA
GH110	3	Bacteroides_caccae	NA	NA	NA	NA
GH23	3	Bacteroides_caccae	NA	NA	NA	NA
GH24	3	Bacteroides_caccae	NA	NA	NA	NA
GH33	3	Bacteroides_caccae	NA	NA	NA	NA
GH89	3	Bacteroides_caccae	NA	NA	NA	NA
PL9_2	3	Bacteroides_caccae	NA	NA	NA	NA
GH130	2	Bacteroides_caccae	NA	NA	NA	NA
GH43_10	2	Bacteroides_caccae	NA	NA	NA	NA
GH91	2	Bacteroides_caccae	NA	NA	NA	NA
PL1_2	2	Bacteroides_caccae	NA	NA	NA	NA
PL8_2	2	Bacteroides_caccae	NA	NA	NA	NA
CE9	2	Bacteroides_caccae	NA	NA	NA	NA
GT11	2	Bacteroides_caccae	NA	NA	NA	NA
GT2_Glyco_tranf_2_3	2	Bacteroides_caccae	NA	NA	NA	NA
GH0	1	Bacteroides_caccae	NA	NA	NA	NA
GH116	1	Bacteroides_caccae	NA	NA	NA	NA
GH120	1	Bacteroides_caccae	NA	NA	NA	NA
GH123	1	Bacteroides_caccae	NA	NA	NA	NA
GH13_38	1	Bacteroides_caccae	NA	NA	NA	NA
GH133	1	Bacteroides_caccae	NA	NA	NA	NA
GH141	1	Bacteroides_caccae	NA	NA	NA	NA
GH144	1	Bacteroides_caccae	NA	NA	NA	NA
GH145	1	Bacteroides_caccae	NA	NA	NA	NA
GH146	1	Bacteroides_caccae	NA	NA	NA	NA
GH147	1	Bacteroides_caccae	NA	NA	NA	NA
GH25	1	Bacteroides_caccae	NA	NA	NA	NA
GH30_6	1	Bacteroides_caccae	NA	NA	NA	NA
GH43_19	1	Bacteroides_caccae	NA	NA	NA	NA
GH43_24	1	Bacteroides_caccae	NA	NA	NA	NA
GH43_26	1	Bacteroides_caccae	NA	NA	NA	NA
GH43_35	1	Bacteroides_caccae	NA	NA	NA	NA
GH57	1	Bacteroides_caccae	NA	NA	NA	NA
GH77	1	Bacteroides_caccae	NA	NA	NA	NA
GH84	1	Bacteroides_caccae	NA	NA	NA	NA
PL0	1	Bacteroides_caccae	NA	NA	NA	NA
PL8	1	Bacteroides_caccae	NA	NA	NA	NA
PL8_3	1	Bacteroides_caccae	NA	NA	NA	NA
CE11	1	Bacteroides_caccae	NA	NA	NA	NA
GT0	1	Bacteroides_caccae	NA	NA	NA	NA
GT19	1	Bacteroides_caccae	NA	NA	NA	NA
GT20	1	Bacteroides_caccae	NA	NA	NA	NA
GT26	1	Bacteroides_caccae	NA	NA	NA	NA
GT28	1	Bacteroides_caccae	NA	NA	NA	NA
GT3	1	Bacteroides_caccae	NA	NA	NA	NA
GT30	1	Bacteroides_caccae	NA	NA	NA	NA
GT35	1	Bacteroides_caccae	NA	NA	NA	NA
GT5	1	Bacteroides_caccae	NA	NA	NA	NA
GT6	1	Bacteroides_caccae	NA	NA	NA	NA
GT83	1	Bacteroides_caccae	NA	NA	NA	NA
GT9	1	Bacteroides_caccae	NA	NA	NA	NA
GH2	34	Bacteroides_cellulosilyticus_CL02T12C19	3.2.1.23|3.2.1.25	beta-1 4-D-galactosidase beta-1 4-D-xylosidase	xylan xyloglucan galactomannan pectin | galactomannan	p_120_book-gene_expression_system_in_fungi_advancements_and_application
GH3	24	Bacteroides_cellulosilyticus_CL02T12C19	3.2.1.21|3.2.1.37	beta-1 4-D-glucosidase beta-1 4-D-endoglucanase	cellulose xyloglycan galactoglucomannan|Xylan pectin	p_120_book-gene_expression_system_in_fungi_advancements_and_application
GH28	20	Bacteroides_cellulosilyticus_CL02T12C19	3.2.1.15|3:2 1 67|3.2 1.40	NaN	Pectin	p_120_book-gene_expression_system_in_fungi_advancements_and_application
GH105	14	Bacteroides_cellulosilyticus_CL02T12C19	3.2.1.-	NaN	Pectin	p_120_book-gene_expression_system_in_fungi_advancements_and_application
GH31	9	Bacteroides_cellulosilyticus_CL02T12C19	3.2.1.20	NaN	starch_or_related or Xyloglucan	p_120_book-gene_expression_system_in_fungi_advancements_and_application
GH88	9	Bacteroides_cellulosilyticus_CL02T12C19	3.2.1.-	NaN	Pectin	p_120_book-gene_expression_system_in_fungi_advancements_and_application
CE1	9	Bacteroides_cellulosilyticus_CL02T12C19	3.1.1.72|3.1.1.73	NaN	Xylan Pectin	p_120_book-gene_expression_system_in_fungi_advancements_and_application
CE8	8	Bacteroides_cellulosilyticus_CL02T12C19	3.1.1.11	NaN	Pectin	p_120_book-gene_expression_system_in_fungi_advancements_and_application
GH78	6	Bacteroides_cellulosilyticus_CL02T12C19	3.2.1.40	NaN	Pectin	p_120_book-gene_expression_system_in_fungi_advancements_and_application
GH115	5	Bacteroides_cellulosilyticus_CL02T12C19	3.2.1.139	NaN	Xylan	p_120_book-gene_expression_system_in_fungi_advancements_and_application
GH26	5	Bacteroides_cellulosilyticus_CL02T12C19	3.2.1.78	NaN	galactomannan	p_120_book-gene_expression_system_in_fungi_advancements_and_application
CE12	5	Bacteroides_cellulosilyticus_CL02T12C19	3.1.1.-	NaN	Pectin	p_120_book-gene_expression_system_in_fungi_advancements_and_application
GH10	4	Bacteroides_cellulosilyticus_CL02T12C19	3.2.1.8	NaN	Xylan	p_120_book-gene_expression_system_in_fungi_advancements_and_application
GH27	4	Bacteroides_cellulosilyticus_CL02T12C19	3.2.1.22	NaN	Xylan xyloglucan galactomannan	p_120_book-gene_expression_system_in_fungi_advancements_and_application
GH36	4	Bacteroides_cellulosilyticus_CL02T12C19	3.2.1.22	NaN	Xylan xyloglucan galactomannan	p_120_book-gene_expression_system_in_fungi_advancements_and_application
GH43	4	Bacteroides_cellulosilyticus_CL02T12C19	3.2.1.37	beta-1 4-D-endoglucanase	Xylan pectin	p_120_book-gene_expression_system_in_fungi_advancements_and_application
GH43	4	Bacteroides_cellulosilyticus_CL02T12C19	3.2.1.99|3.2.1.145|3.2.1.55	NaN	Pectin|xylan xyloglucan	p_120_book-gene_expression_system_in_fungi_advancements_and_application
CE4	4	Bacteroides_cellulosilyticus_CL02T12C19	3.1.1.72	NaN	Xylan	p_120_book-gene_expression_system_in_fungi_advancements_and_application
GH51	3	Bacteroides_cellulosilyticus_CL02T12C19	3.2.1.55	NaN	Xylan xyloglucan Pectin	p_120_book-gene_expression_system_in_fungi_advancements_and_application
GH32	2	Bacteroides_cellulosilyticus_CL02T12C19	3.2.1.7|3.2.1.80|3.2.1.26	NaN	Inulin	p_120_book-gene_expression_system_in_fungi_advancements_and_application
GH67	2	Bacteroides_cellulosilyticus_CL02T12C19	3.2.1.139	NaN	Xylan	p_120_book-gene_expression_system_in_fungi_advancements_and_application
CE6	2	Bacteroides_cellulosilyticus_CL02T12C19	3.1.1.72	NaN	Xylan	p_120_book-gene_expression_system_in_fungi_advancements_and_application
GH13_13	1	Bacteroides_cellulosilyticus_CL02T12C19	3.2.1.41	Pullulanase	starch_or_related	doi:10.1093/protein/gzl044
GH13_8	1	Bacteroides_cellulosilyticus_CL02T12C19	2.4.1.8	1 4-alpha-Glucan branching enzyme	starch_or_related	doi:10.1093/protein/gzl044
GH35	1	Bacteroides_cellulosilyticus_CL02T12C19	3.2.1.23	beta-1 4-D-galactosidase	xylan xyloglucan galactomannan pectin	p_120_book-gene_expression_system_in_fungi_advancements_and_application
GH53	1	Bacteroides_cellulosilyticus_CL02T12C19	3.2.1.89	NaN	Pectin	p_120_book-gene_expression_system_in_fungi_advancements_and_application
CE15	1	Bacteroides_cellulosilyticus_CL02T12C19	3.1.1.-	NaN	Xylan	p_120_book-gene_expression_system_in_fungi_advancements_and_application
CE2	1	Bacteroides_cellulosilyticus_CL02T12C19	3.1.1.72	NaN	Xylan	p_120_book-gene_expression_system_in_fungi_advancements_and_application
GT2	18	Bacteroides_cellulosilyticus_CL02T12C19	NA	NA	NA	NA
GH97	17	Bacteroides_cellulosilyticus_CL02T12C19	NA	NA	NA	NA
GT4	15	Bacteroides_cellulosilyticus_CL02T12C19	NA	NA	NA	NA
GH92	12	Bacteroides_cellulosilyticus_CL02T12C19	NA	NA	NA	NA
GH29	9	Bacteroides_cellulosilyticus_CL02T12C19	NA	NA	NA	NA
GH95	9	Bacteroides_cellulosilyticus_CL02T12C19	NA	NA	NA	NA
GH20	7	Bacteroides_cellulosilyticus_CL02T12C19	NA	NA	NA	NA
GH43_10	7	Bacteroides_cellulosilyticus_CL02T12C19	NA	NA	NA	NA
GH146	6	Bacteroides_cellulosilyticus_CL02T12C19	NA	NA	NA	NA
GH73	6	Bacteroides_cellulosilyticus_CL02T12C19	NA	NA	NA	NA
GH43_24	5	Bacteroides_cellulosilyticus_CL02T12C19	NA	NA	NA	NA
GH43_29	5	Bacteroides_cellulosilyticus_CL02T12C19	NA	NA	NA	NA
GH13	4	Bacteroides_cellulosilyticus_CL02T12C19	NA	NA	NA	NA
GH144	4	Bacteroides_cellulosilyticus_CL02T12C19	NA	NA	NA	NA
GH30_4	4	Bacteroides_cellulosilyticus_CL02T12C19	NA	NA	NA	NA
GH43_2	4	Bacteroides_cellulosilyticus_CL02T12C19	NA	NA	NA	NA
PL1_2	4	Bacteroides_cellulosilyticus_CL02T12C19	NA	NA	NA	NA
PL8	4	Bacteroides_cellulosilyticus_CL02T12C19	NA	NA	NA	NA
GT51	4	Bacteroides_cellulosilyticus_CL02T12C19	NA	NA	NA	NA
GH106	3	Bacteroides_cellulosilyticus_CL02T12C19	NA	NA	NA	NA
GH109	3	Bacteroides_cellulosilyticus_CL02T12C19	NA	NA	NA	NA
GH110	3	Bacteroides_cellulosilyticus_CL02T12C19	NA	NA	NA	NA
GH130	3	Bacteroides_cellulosilyticus_CL02T12C19	NA	NA	NA	NA
GH16	3	Bacteroides_cellulosilyticus_CL02T12C19	NA	NA	NA	NA
GH23	3	Bacteroides_cellulosilyticus_CL02T12C19	NA	NA	NA	NA
GH43_28	3	Bacteroides_cellulosilyticus_CL02T12C19	NA	NA	NA	NA
PL0	3	Bacteroides_cellulosilyticus_CL02T12C19	NA	NA	NA	NA
PL8_3	3	Bacteroides_cellulosilyticus_CL02T12C19	NA	NA	NA	NA
GT2_Glyco_tranf_2_3	3	Bacteroides_cellulosilyticus_CL02T12C19	NA	NA	NA	NA
GH127	2	Bacteroides_cellulosilyticus_CL02T12C19	NA	NA	NA	NA
GH133	2	Bacteroides_cellulosilyticus_CL02T12C19	NA	NA	NA	NA
GH18	2	Bacteroides_cellulosilyticus_CL02T12C19	NA	NA	NA	NA
GH30	2	Bacteroides_cellulosilyticus_CL02T12C19	NA	NA	NA	NA
GH30_2	2	Bacteroides_cellulosilyticus_CL02T12C19	NA	NA	NA	NA
GH42	2	Bacteroides_cellulosilyticus_CL02T12C19	NA	NA	NA	NA
GH43_12	2	Bacteroides_cellulosilyticus_CL02T12C19	NA	NA	NA	NA
GH43_17	2	Bacteroides_cellulosilyticus_CL02T12C19	NA	NA	NA	NA
GH43_3	2	Bacteroides_cellulosilyticus_CL02T12C19	NA	NA	NA	NA
GH43_4	2	Bacteroides_cellulosilyticus_CL02T12C19	NA	NA	NA	NA
GH5_21	2	Bacteroides_cellulosilyticus_CL02T12C19	NA	NA	NA	NA
GH65	2	Bacteroides_cellulosilyticus_CL02T12C19	NA	NA	NA	NA
GH8	2	Bacteroides_cellulosilyticus_CL02T12C19	NA	NA	NA	NA
GH89	2	Bacteroides_cellulosilyticus_CL02T12C19	NA	NA	NA	NA
GH9	2	Bacteroides_cellulosilyticus_CL02T12C19	NA	NA	NA	NA
PL10	2	Bacteroides_cellulosilyticus_CL02T12C19	NA	NA	NA	NA
PL11	2	Bacteroides_cellulosilyticus_CL02T12C19	NA	NA	NA	NA
PL8_2	2	Bacteroides_cellulosilyticus_CL02T12C19	NA	NA	NA	NA
CE7	2	Bacteroides_cellulosilyticus_CL02T12C19	NA	NA	NA	NA
GT35	2	Bacteroides_cellulosilyticus_CL02T12C19	NA	NA	NA	NA
GH0	1	Bacteroides_cellulosilyticus_CL02T12C19	NA	NA	NA	NA
GH108	1	Bacteroides_cellulosilyticus_CL02T12C19	NA	NA	NA	NA
GH116	1	Bacteroides_cellulosilyticus_CL02T12C19	NA	NA	NA	NA
GH117	1	Bacteroides_cellulosilyticus_CL02T12C19	NA	NA	NA	NA
GH125	1	Bacteroides_cellulosilyticus_CL02T12C19	NA	NA	NA	NA
GH13_38	1	Bacteroides_cellulosilyticus_CL02T12C19	NA	NA	NA	NA
GH139	1	Bacteroides_cellulosilyticus_CL02T12C19	NA	NA	NA	NA
GH140	1	Bacteroides_cellulosilyticus_CL02T12C19	NA	NA	NA	NA
GH141	1	Bacteroides_cellulosilyticus_CL02T12C19	NA	NA	NA	NA
GH145	1	Bacteroides_cellulosilyticus_CL02T12C19	NA	NA	NA	NA
GH147	1	Bacteroides_cellulosilyticus_CL02T12C19	NA	NA	NA	NA
GH24	1	Bacteroides_cellulosilyticus_CL02T12C19	NA	NA	NA	NA
GH25	1	Bacteroides_cellulosilyticus_CL02T12C19	NA	NA	NA	NA
GH30_8	1	Bacteroides_cellulosilyticus_CL02T12C19	NA	NA	NA	NA
GH38	1	Bacteroides_cellulosilyticus_CL02T12C19	NA	NA	NA	NA
GH43_1	1	Bacteroides_cellulosilyticus_CL02T12C19	NA	NA	NA	NA
GH43_11	1	Bacteroides_cellulosilyticus_CL02T12C19	NA	NA	NA	NA
GH43_18	1	Bacteroides_cellulosilyticus_CL02T12C19	NA	NA	NA	NA
GH43_19	1	Bacteroides_cellulosilyticus_CL02T12C19	NA	NA	NA	NA
GH43_31	1	Bacteroides_cellulosilyticus_CL02T12C19	NA	NA	NA	NA
GH43_35	1	Bacteroides_cellulosilyticus_CL02T12C19	NA	NA	NA	NA
GH43_7	1	Bacteroides_cellulosilyticus_CL02T12C19	NA	NA	NA	NA
GH43_9	1	Bacteroides_cellulosilyticus_CL02T12C19	NA	NA	NA	NA
GH5_2	1	Bacteroides_cellulosilyticus_CL02T12C19	NA	NA	NA	NA
GH5_4	1	Bacteroides_cellulosilyticus_CL02T12C19	NA	NA	NA	NA
GH5_46	1	Bacteroides_cellulosilyticus_CL02T12C19	NA	NA	NA	NA
GH5_7	1	Bacteroides_cellulosilyticus_CL02T12C19	NA	NA	NA	NA
GH50	1	Bacteroides_cellulosilyticus_CL02T12C19	NA	NA	NA	NA
GH57	1	Bacteroides_cellulosilyticus_CL02T12C19	NA	NA	NA	NA
GH63	1	Bacteroides_cellulosilyticus_CL02T12C19	NA	NA	NA	NA
GH66	1	Bacteroides_cellulosilyticus_CL02T12C19	NA	NA	NA	NA
GH76	1	Bacteroides_cellulosilyticus_CL02T12C19	NA	NA	NA	NA
GH77	1	Bacteroides_cellulosilyticus_CL02T12C19	NA	NA	NA	NA
GH79	1	Bacteroides_cellulosilyticus_CL02T12C19	NA	NA	NA	NA
PL10_2	1	Bacteroides_cellulosilyticus_CL02T12C19	NA	NA	NA	NA
PL12_2	1	Bacteroides_cellulosilyticus_CL02T12C19	NA	NA	NA	NA
PL13	1	Bacteroides_cellulosilyticus_CL02T12C19	NA	NA	NA	NA
PL15_2	1	Bacteroides_cellulosilyticus_CL02T12C19	NA	NA	NA	NA
PL17	1	Bacteroides_cellulosilyticus_CL02T12C19	NA	NA	NA	NA
PL27	1	Bacteroides_cellulosilyticus_CL02T12C19	NA	NA	NA	NA
PL6	1	Bacteroides_cellulosilyticus_CL02T12C19	NA	NA	NA	NA
CE10	1	Bacteroides_cellulosilyticus_CL02T12C19	NA	NA	NA	NA
CE11	1	Bacteroides_cellulosilyticus_CL02T12C19	NA	NA	NA	NA
CE9	1	Bacteroides_cellulosilyticus_CL02T12C19	NA	NA	NA	NA
GT0	1	Bacteroides_cellulosilyticus_CL02T12C19	NA	NA	NA	NA
GT19	1	Bacteroides_cellulosilyticus_CL02T12C19	NA	NA	NA	NA
GT26	1	Bacteroides_cellulosilyticus_CL02T12C19	NA	NA	NA	NA
GT28	1	Bacteroides_cellulosilyticus_CL02T12C19	NA	NA	NA	NA
GT3	1	Bacteroides_cellulosilyticus_CL02T12C19	NA	NA	NA	NA
GT30	1	Bacteroides_cellulosilyticus_CL02T12C19	NA	NA	NA	NA
GT32	1	Bacteroides_cellulosilyticus_CL02T12C19	NA	NA	NA	NA
GT5	1	Bacteroides_cellulosilyticus_CL02T12C19	NA	NA	NA	NA
GT8	1	Bacteroides_cellulosilyticus_CL02T12C19	NA	NA	NA	NA
GT83	1	Bacteroides_cellulosilyticus_CL02T12C19	NA	NA	NA	NA
GT9	1	Bacteroides_cellulosilyticus_CL02T12C19	NA	NA	NA	NA
GH2	42	Bacteroides_cellulosilyticus_DSM_14838	3.2.1.23|3.2.1.25	beta-1 4-D-galactosidase beta-1 4-D-xylosidase	xylan xyloglucan galactomannan pectin | galactomannan	p_120_book-gene_expression_system_in_fungi_advancements_and_application
GH3	30	Bacteroides_cellulosilyticus_DSM_14838	3.2.1.21|3.2.1.37	beta-1 4-D-glucosidase beta-1 4-D-endoglucanase	cellulose xyloglycan galactoglucomannan|Xylan pectin	p_120_book-gene_expression_system_in_fungi_advancements_and_application
GH28	23	Bacteroides_cellulosilyticus_DSM_14838	3.2.1.15|3:2 1 67|3.2 1.40	NaN	Pectin	p_120_book-gene_expression_system_in_fungi_advancements_and_application
GH105	16	Bacteroides_cellulosilyticus_DSM_14838	3.2.1.-	NaN	Pectin	p_120_book-gene_expression_system_in_fungi_advancements_and_application
GH31	14	Bacteroides_cellulosilyticus_DSM_14838	3.2.1.20	NaN	starch_or_related or Xyloglucan	p_120_book-gene_expression_system_in_fungi_advancements_and_application
CE1	11	Bacteroides_cellulosilyticus_DSM_14838	3.1.1.72|3.1.1.73	NaN	Xylan Pectin	p_120_book-gene_expression_system_in_fungi_advancements_and_application
GH78	10	Bacteroides_cellulosilyticus_DSM_14838	3.2.1.40	NaN	Pectin	p_120_book-gene_expression_system_in_fungi_advancements_and_application
CE8	9	Bacteroides_cellulosilyticus_DSM_14838	3.1.1.11	NaN	Pectin	p_120_book-gene_expression_system_in_fungi_advancements_and_application
GH88	8	Bacteroides_cellulosilyticus_DSM_14838	3.2.1.-	NaN	Pectin	p_120_book-gene_expression_system_in_fungi_advancements_and_application
CE12	6	Bacteroides_cellulosilyticus_DSM_14838	3.1.1.-	NaN	Pectin	p_120_book-gene_expression_system_in_fungi_advancements_and_application
GH10	5	Bacteroides_cellulosilyticus_DSM_14838	3.2.1.8	NaN	Xylan	p_120_book-gene_expression_system_in_fungi_advancements_and_application
GH26	5	Bacteroides_cellulosilyticus_DSM_14838	3.2.1.78	NaN	galactomannan	p_120_book-gene_expression_system_in_fungi_advancements_and_application
GH51	5	Bacteroides_cellulosilyticus_DSM_14838	3.2.1.55	NaN	Xylan xyloglucan Pectin	p_120_book-gene_expression_system_in_fungi_advancements_and_application
GH115	4	Bacteroides_cellulosilyticus_DSM_14838	3.2.1.139	NaN	Xylan	p_120_book-gene_expression_system_in_fungi_advancements_and_application
GH27	4	Bacteroides_cellulosilyticus_DSM_14838	3.2.1.22	NaN	Xylan xyloglucan galactomannan	p_120_book-gene_expression_system_in_fungi_advancements_and_application
GH36	4	Bacteroides_cellulosilyticus_DSM_14838	3.2.1.22	NaN	Xylan xyloglucan galactomannan	p_120_book-gene_expression_system_in_fungi_advancements_and_application
GH35	3	Bacteroides_cellulosilyticus_DSM_14838	3.2.1.23	beta-1 4-D-galactosidase	xylan xyloglucan galactomannan pectin	p_120_book-gene_expression_system_in_fungi_advancements_and_application
CE4	3	Bacteroides_cellulosilyticus_DSM_14838	3.1.1.72	NaN	Xylan	p_120_book-gene_expression_system_in_fungi_advancements_and_application
GH32	2	Bacteroides_cellulosilyticus_DSM_14838	3.2.1.7|3.2.1.80|3.2.1.26	NaN	Inulin	p_120_book-gene_expression_system_in_fungi_advancements_and_application
GH43	2	Bacteroides_cellulosilyticus_DSM_14838	3.2.1.37	beta-1 4-D-endoglucanase	Xylan pectin	p_120_book-gene_expression_system_in_fungi_advancements_and_application
GH43	2	Bacteroides_cellulosilyticus_DSM_14838	3.2.1.99|3.2.1.145|3.2.1.55	NaN	Pectin|xylan xyloglucan	p_120_book-gene_expression_system_in_fungi_advancements_and_application
GH53	2	Bacteroides_cellulosilyticus_DSM_14838	3.2.1.89	NaN	Pectin	p_120_book-gene_expression_system_in_fungi_advancements_and_application
CE6	2	Bacteroides_cellulosilyticus_DSM_14838	3.1.1.72	NaN	Xylan	p_120_book-gene_expression_system_in_fungi_advancements_and_application
GH13_13	1	Bacteroides_cellulosilyticus_DSM_14838	3.2.1.41	Pullulanase	starch_or_related	doi:10.1093/protein/gzl044
GH13_8	1	Bacteroides_cellulosilyticus_DSM_14838	2.4.1.8	1 4-alpha-Glucan branching enzyme	starch_or_related	doi:10.1093/protein/gzl044
GH39	1	Bacteroides_cellulosilyticus_DSM_14838	3.2.1.37	beta-1 4-D-endoglucanase	Xylan pectin	p_120_book-gene_expression_system_in_fungi_advancements_and_application
GH67	1	Bacteroides_cellulosilyticus_DSM_14838	3.2.1.139	NaN	Xylan	p_120_book-gene_expression_system_in_fungi_advancements_and_application
CE15	1	Bacteroides_cellulosilyticus_DSM_14838	3.1.1.-	NaN	Xylan	p_120_book-gene_expression_system_in_fungi_advancements_and_application
CE2	1	Bacteroides_cellulosilyticus_DSM_14838	3.1.1.72	NaN	Xylan	p_120_book-gene_expression_system_in_fungi_advancements_and_application
GT2	22	Bacteroides_cellulosilyticus_DSM_14838	NA	NA	NA	NA
GH97	19	Bacteroides_cellulosilyticus_DSM_14838	NA	NA	NA	NA
GH92	15	Bacteroides_cellulosilyticus_DSM_14838	NA	NA	NA	NA
GH95	12	Bacteroides_cellulosilyticus_DSM_14838	NA	NA	NA	NA
GT4	12	Bacteroides_cellulosilyticus_DSM_14838	NA	NA	NA	NA
GH29	9	Bacteroides_cellulosilyticus_DSM_14838	NA	NA	NA	NA
GH13	7	Bacteroides_cellulosilyticus_DSM_14838	NA	NA	NA	NA
GH20	6	Bacteroides_cellulosilyticus_DSM_14838	NA	NA	NA	NA
GH43_10	6	Bacteroides_cellulosilyticus_DSM_14838	NA	NA	NA	NA
GH144	5	Bacteroides_cellulosilyticus_DSM_14838	NA	NA	NA	NA
GH146	5	Bacteroides_cellulosilyticus_DSM_14838	NA	NA	NA	NA
GH43_29	5	Bacteroides_cellulosilyticus_DSM_14838	NA	NA	NA	NA
PL1_2	5	Bacteroides_cellulosilyticus_DSM_14838	NA	NA	NA	NA
GH106	4	Bacteroides_cellulosilyticus_DSM_14838	NA	NA	NA	NA
GH127	4	Bacteroides_cellulosilyticus_DSM_14838	NA	NA	NA	NA
GH130	4	Bacteroides_cellulosilyticus_DSM_14838	NA	NA	NA	NA
GH16	4	Bacteroides_cellulosilyticus_DSM_14838	NA	NA	NA	NA
GH43_2	4	Bacteroides_cellulosilyticus_DSM_14838	NA	NA	NA	NA
GH43_24	4	Bacteroides_cellulosilyticus_DSM_14838	NA	NA	NA	NA
GH43_28	4	Bacteroides_cellulosilyticus_DSM_14838	NA	NA	NA	NA
GH9	4	Bacteroides_cellulosilyticus_DSM_14838	NA	NA	NA	NA
GT51	4	Bacteroides_cellulosilyticus_DSM_14838	NA	NA	NA	NA
GH109	3	Bacteroides_cellulosilyticus_DSM_14838	NA	NA	NA	NA
GH110	3	Bacteroides_cellulosilyticus_DSM_14838	NA	NA	NA	NA
GH23	3	Bacteroides_cellulosilyticus_DSM_14838	NA	NA	NA	NA
GH30_4	3	Bacteroides_cellulosilyticus_DSM_14838	NA	NA	NA	NA
GH42	3	Bacteroides_cellulosilyticus_DSM_14838	NA	NA	NA	NA
GH43_3	3	Bacteroides_cellulosilyticus_DSM_14838	NA	NA	NA	NA
GH63	3	Bacteroides_cellulosilyticus_DSM_14838	NA	NA	NA	NA
PL8	3	Bacteroides_cellulosilyticus_DSM_14838	NA	NA	NA	NA
GT2_Glyco_tranf_2_3	3	Bacteroides_cellulosilyticus_DSM_14838	NA	NA	NA	NA
GH133	2	Bacteroides_cellulosilyticus_DSM_14838	NA	NA	NA	NA
GH136	2	Bacteroides_cellulosilyticus_DSM_14838	NA	NA	NA	NA
GH140	2	Bacteroides_cellulosilyticus_DSM_14838	NA	NA	NA	NA
GH141	2	Bacteroides_cellulosilyticus_DSM_14838	NA	NA	NA	NA
GH18	2	Bacteroides_cellulosilyticus_DSM_14838	NA	NA	NA	NA
GH30	2	Bacteroides_cellulosilyticus_DSM_14838	NA	NA	NA	NA
GH30_2	2	Bacteroides_cellulosilyticus_DSM_14838	NA	NA	NA	NA
GH43_17	2	Bacteroides_cellulosilyticus_DSM_14838	NA	NA	NA	NA
GH43_18	2	Bacteroides_cellulosilyticus_DSM_14838	NA	NA	NA	NA
GH43_4	2	Bacteroides_cellulosilyticus_DSM_14838	NA	NA	NA	NA
GH5_21	2	Bacteroides_cellulosilyticus_DSM_14838	NA	NA	NA	NA
GH65	2	Bacteroides_cellulosilyticus_DSM_14838	NA	NA	NA	NA
GH8	2	Bacteroides_cellulosilyticus_DSM_14838	NA	NA	NA	NA
GH89	2	Bacteroides_cellulosilyticus_DSM_14838	NA	NA	NA	NA
PL0	2	Bacteroides_cellulosilyticus_DSM_14838	NA	NA	NA	NA
PL10	2	Bacteroides_cellulosilyticus_DSM_14838	NA	NA	NA	NA
PL11	2	Bacteroides_cellulosilyticus_DSM_14838	NA	NA	NA	NA
PL8_2	2	Bacteroides_cellulosilyticus_DSM_14838	NA	NA	NA	NA
PL8_3	2	Bacteroides_cellulosilyticus_DSM_14838	NA	NA	NA	NA
CE7	2	Bacteroides_cellulosilyticus_DSM_14838	NA	NA	NA	NA
GH0	1	Bacteroides_cellulosilyticus_DSM_14838	NA	NA	NA	NA
GH108	1	Bacteroides_cellulosilyticus_DSM_14838	NA	NA	NA	NA
GH116	1	Bacteroides_cellulosilyticus_DSM_14838	NA	NA	NA	NA
GH125	1	Bacteroides_cellulosilyticus_DSM_14838	NA	NA	NA	NA
GH13_38	1	Bacteroides_cellulosilyticus_DSM_14838	NA	NA	NA	NA
GH138	1	Bacteroides_cellulosilyticus_DSM_14838	NA	NA	NA	NA
GH139	1	Bacteroides_cellulosilyticus_DSM_14838	NA	NA	NA	NA
GH143	1	Bacteroides_cellulosilyticus_DSM_14838	NA	NA	NA	NA
GH145	1	Bacteroides_cellulosilyticus_DSM_14838	NA	NA	NA	NA
GH147	1	Bacteroides_cellulosilyticus_DSM_14838	NA	NA	NA	NA
GH25	1	Bacteroides_cellulosilyticus_DSM_14838	NA	NA	NA	NA
GH30_8	1	Bacteroides_cellulosilyticus_DSM_14838	NA	NA	NA	NA
GH38	1	Bacteroides_cellulosilyticus_DSM_14838	NA	NA	NA	NA
GH43_11	1	Bacteroides_cellulosilyticus_DSM_14838	NA	NA	NA	NA
GH43_12	1	Bacteroides_cellulosilyticus_DSM_14838	NA	NA	NA	NA
GH43_19	1	Bacteroides_cellulosilyticus_DSM_14838	NA	NA	NA	NA
GH43_31	1	Bacteroides_cellulosilyticus_DSM_14838	NA	NA	NA	NA
GH43_35	1	Bacteroides_cellulosilyticus_DSM_14838	NA	NA	NA	NA
GH43_7	1	Bacteroides_cellulosilyticus_DSM_14838	NA	NA	NA	NA
GH43_9	1	Bacteroides_cellulosilyticus_DSM_14838	NA	NA	NA	NA
GH5_2	1	Bacteroides_cellulosilyticus_DSM_14838	NA	NA	NA	NA
GH5_4	1	Bacteroides_cellulosilyticus_DSM_14838	NA	NA	NA	NA
GH5_46	1	Bacteroides_cellulosilyticus_DSM_14838	NA	NA	NA	NA
GH5_7	1	Bacteroides_cellulosilyticus_DSM_14838	NA	NA	NA	NA
GH50	1	Bacteroides_cellulosilyticus_DSM_14838	NA	NA	NA	NA
GH57	1	Bacteroides_cellulosilyticus_DSM_14838	NA	NA	NA	NA
GH66	1	Bacteroides_cellulosilyticus_DSM_14838	NA	NA	NA	NA
GH73	1	Bacteroides_cellulosilyticus_DSM_14838	NA	NA	NA	NA
GH76	1	Bacteroides_cellulosilyticus_DSM_14838	NA	NA	NA	NA
GH79	1	Bacteroides_cellulosilyticus_DSM_14838	NA	NA	NA	NA
PL12_2	1	Bacteroides_cellulosilyticus_DSM_14838	NA	NA	NA	NA
PL13	1	Bacteroides_cellulosilyticus_DSM_14838	NA	NA	NA	NA
PL15_2	1	Bacteroides_cellulosilyticus_DSM_14838	NA	NA	NA	NA
PL27	1	Bacteroides_cellulosilyticus_DSM_14838	NA	NA	NA	NA
PL6	1	Bacteroides_cellulosilyticus_DSM_14838	NA	NA	NA	NA
CE11	1	Bacteroides_cellulosilyticus_DSM_14838	NA	NA	NA	NA
CE9	1	Bacteroides_cellulosilyticus_DSM_14838	NA	NA	NA	NA
GT0	1	Bacteroides_cellulosilyticus_DSM_14838	NA	NA	NA	NA
GT19	1	Bacteroides_cellulosilyticus_DSM_14838	NA	NA	NA	NA
GT28	1	Bacteroides_cellulosilyticus_DSM_14838	NA	NA	NA	NA
GT3	1	Bacteroides_cellulosilyticus_DSM_14838	NA	NA	NA	NA
GT30	1	Bacteroides_cellulosilyticus_DSM_14838	NA	NA	NA	NA
GT35	1	Bacteroides_cellulosilyticus_DSM_14838	NA	NA	NA	NA
GT5	1	Bacteroides_cellulosilyticus_DSM_14838	NA	NA	NA	NA
GT83	1	Bacteroides_cellulosilyticus_DSM_14838	NA	NA	NA	NA
GT9	1	Bacteroides_cellulosilyticus_DSM_14838	NA	NA	NA	NA
GH2	42	Bacteroides_cellulosilyticus_WH2	3.2.1.23|3.2.1.25	beta-1 4-D-galactosidase beta-1 4-D-xylosidase	xylan xyloglucan galactomannan pectin | galactomannan	p_120_book-gene_expression_system_in_fungi_advancements_and_application
GH3	31	Bacteroides_cellulosilyticus_WH2	3.2.1.21|3.2.1.37	beta-1 4-D-glucosidase beta-1 4-D-endoglucanase	cellulose xyloglycan galactoglucomannan|Xylan pectin	p_120_book-gene_expression_system_in_fungi_advancements_and_application
GH28	23	Bacteroides_cellulosilyticus_WH2	3.2.1.15|3:2 1 67|3.2 1.40	NaN	Pectin	p_120_book-gene_expression_system_in_fungi_advancements_and_application
GH105	19	Bacteroides_cellulosilyticus_WH2	3.2.1.-	NaN	Pectin	p_120_book-gene_expression_system_in_fungi_advancements_and_application
GH31	10	Bacteroides_cellulosilyticus_WH2	3.2.1.20	NaN	starch_or_related or Xyloglucan	p_120_book-gene_expression_system_in_fungi_advancements_and_application
CE8	10	Bacteroides_cellulosilyticus_WH2	3.1.1.11	NaN	Pectin	p_120_book-gene_expression_system_in_fungi_advancements_and_application
GH78	9	Bacteroides_cellulosilyticus_WH2	3.2.1.40	NaN	Pectin	p_120_book-gene_expression_system_in_fungi_advancements_and_application
GH51	8	Bacteroides_cellulosilyticus_WH2	3.2.1.55	NaN	Xylan xyloglucan Pectin	p_120_book-gene_expression_system_in_fungi_advancements_and_application
GH88	8	Bacteroides_cellulosilyticus_WH2	3.2.1.-	NaN	Pectin	p_120_book-gene_expression_system_in_fungi_advancements_and_application
CE1	8	Bacteroides_cellulosilyticus_WH2	3.1.1.72|3.1.1.73	NaN	Xylan Pectin	p_120_book-gene_expression_system_in_fungi_advancements_and_application
GH10	6	Bacteroides_cellulosilyticus_WH2	3.2.1.8	NaN	Xylan	p_120_book-gene_expression_system_in_fungi_advancements_and_application
CE12	6	Bacteroides_cellulosilyticus_WH2	3.1.1.-	NaN	Pectin	p_120_book-gene_expression_system_in_fungi_advancements_and_application
GH26	5	Bacteroides_cellulosilyticus_WH2	3.2.1.78	NaN	galactomannan	p_120_book-gene_expression_system_in_fungi_advancements_and_application
GH115	4	Bacteroides_cellulosilyticus_WH2	3.2.1.139	NaN	Xylan	p_120_book-gene_expression_system_in_fungi_advancements_and_application
GH27	4	Bacteroides_cellulosilyticus_WH2	3.2.1.22	NaN	Xylan xyloglucan galactomannan	p_120_book-gene_expression_system_in_fungi_advancements_and_application
GH36	4	Bacteroides_cellulosilyticus_WH2	3.2.1.22	NaN	Xylan xyloglucan galactomannan	p_120_book-gene_expression_system_in_fungi_advancements_and_application
CE4	4	Bacteroides_cellulosilyticus_WH2	3.1.1.72	NaN	Xylan	p_120_book-gene_expression_system_in_fungi_advancements_and_application
GH43	3	Bacteroides_cellulosilyticus_WH2	3.2.1.37	beta-1 4-D-endoglucanase	Xylan pectin	p_120_book-gene_expression_system_in_fungi_advancements_and_application
GH43	3	Bacteroides_cellulosilyticus_WH2	3.2.1.99|3.2.1.145|3.2.1.55	NaN	Pectin|xylan xyloglucan	p_120_book-gene_expression_system_in_fungi_advancements_and_application
GH32	2	Bacteroides_cellulosilyticus_WH2	3.2.1.7|3.2.1.80|3.2.1.26	NaN	Inulin	p_120_book-gene_expression_system_in_fungi_advancements_and_application
GH35	2	Bacteroides_cellulosilyticus_WH2	3.2.1.23	beta-1 4-D-galactosidase	xylan xyloglucan galactomannan pectin	p_120_book-gene_expression_system_in_fungi_advancements_and_application
GH67	2	Bacteroides_cellulosilyticus_WH2	3.2.1.139	NaN	Xylan	p_120_book-gene_expression_system_in_fungi_advancements_and_application
CE6	2	Bacteroides_cellulosilyticus_WH2	3.1.1.72	NaN	Xylan	p_120_book-gene_expression_system_in_fungi_advancements_and_application
GH13_13	1	Bacteroides_cellulosilyticus_WH2	3.2.1.41	Pullulanase	starch_or_related	doi:10.1093/protein/gzl044
GH13_8	1	Bacteroides_cellulosilyticus_WH2	2.4.1.8	1 4-alpha-Glucan branching enzyme	starch_or_related	doi:10.1093/protein/gzl044
GH39	1	Bacteroides_cellulosilyticus_WH2	3.2.1.37	beta-1 4-D-endoglucanase	Xylan pectin	p_120_book-gene_expression_system_in_fungi_advancements_and_application
GH5	1	Bacteroides_cellulosilyticus_WH2	3.2.1.78|3.2.1.164	NaN	galactomannan|Pectin	p_120_book-gene_expression_system_in_fungi_advancements_and_application
GH53	1	Bacteroides_cellulosilyticus_WH2	3.2.1.89	NaN	Pectin	p_120_book-gene_expression_system_in_fungi_advancements_and_application
CE15	1	Bacteroides_cellulosilyticus_WH2	3.1.1.-	NaN	Xylan	p_120_book-gene_expression_system_in_fungi_advancements_and_application
CE2	1	Bacteroides_cellulosilyticus_WH2	3.1.1.72	NaN	Xylan	p_120_book-gene_expression_system_in_fungi_advancements_and_application
GT2	33	Bacteroides_cellulosilyticus_WH2	NA	NA	NA	NA
GT4	20	Bacteroides_cellulosilyticus_WH2	NA	NA	NA	NA
GH97	15	Bacteroides_cellulosilyticus_WH2	NA	NA	NA	NA
GH92	14	Bacteroides_cellulosilyticus_WH2	NA	NA	NA	NA
GH95	11	Bacteroides_cellulosilyticus_WH2	NA	NA	NA	NA
GH29	9	Bacteroides_cellulosilyticus_WH2	NA	NA	NA	NA
GH13	7	Bacteroides_cellulosilyticus_WH2	NA	NA	NA	NA
GH20	7	Bacteroides_cellulosilyticus_WH2	NA	NA	NA	NA
GH106	6	Bacteroides_cellulosilyticus_WH2	NA	NA	NA	NA
GH43_10	6	Bacteroides_cellulosilyticus_WH2	NA	NA	NA	NA
PL1_2	6	Bacteroides_cellulosilyticus_WH2	NA	NA	NA	NA
GH127	5	Bacteroides_cellulosilyticus_WH2	NA	NA	NA	NA
GH130	4	Bacteroides_cellulosilyticus_WH2	NA	NA	NA	NA
GH144	4	Bacteroides_cellulosilyticus_WH2	NA	NA	NA	NA
GH146	4	Bacteroides_cellulosilyticus_WH2	NA	NA	NA	NA
GH16	4	Bacteroides_cellulosilyticus_WH2	NA	NA	NA	NA
GH30_4	4	Bacteroides_cellulosilyticus_WH2	NA	NA	NA	NA
GH43_24	4	Bacteroides_cellulosilyticus_WH2	NA	NA	NA	NA
GH43_29	4	Bacteroides_cellulosilyticus_WH2	NA	NA	NA	NA
GT51	4	Bacteroides_cellulosilyticus_WH2	NA	NA	NA	NA
GH109	3	Bacteroides_cellulosilyticus_WH2	NA	NA	NA	NA
GH110	3	Bacteroides_cellulosilyticus_WH2	NA	NA	NA	NA
GH23	3	Bacteroides_cellulosilyticus_WH2	NA	NA	NA	NA
GH42	3	Bacteroides_cellulosilyticus_WH2	NA	NA	NA	NA
GH43_12	3	Bacteroides_cellulosilyticus_WH2	NA	NA	NA	NA
GH43_2	3	Bacteroides_cellulosilyticus_WH2	NA	NA	NA	NA
GH43_3	3	Bacteroides_cellulosilyticus_WH2	NA	NA	NA	NA
GH63	3	Bacteroides_cellulosilyticus_WH2	NA	NA	NA	NA
GH9	3	Bacteroides_cellulosilyticus_WH2	NA	NA	NA	NA
PL8	3	Bacteroides_cellulosilyticus_WH2	NA	NA	NA	NA
PL8_3	3	Bacteroides_cellulosilyticus_WH2	NA	NA	NA	NA
CE7	3	Bacteroides_cellulosilyticus_WH2	NA	NA	NA	NA
GT2_Glyco_tranf_2_3	3	Bacteroides_cellulosilyticus_WH2	NA	NA	NA	NA
GH133	2	Bacteroides_cellulosilyticus_WH2	NA	NA	NA	NA
GH136	2	Bacteroides_cellulosilyticus_WH2	NA	NA	NA	NA
GH139	2	Bacteroides_cellulosilyticus_WH2	NA	NA	NA	NA
GH140	2	Bacteroides_cellulosilyticus_WH2	NA	NA	NA	NA
GH141	2	Bacteroides_cellulosilyticus_WH2	NA	NA	NA	NA
GH18	2	Bacteroides_cellulosilyticus_WH2	NA	NA	NA	NA
GH30	2	Bacteroides_cellulosilyticus_WH2	NA	NA	NA	NA
GH30_2	2	Bacteroides_cellulosilyticus_WH2	NA	NA	NA	NA
GH43_17	2	Bacteroides_cellulosilyticus_WH2	NA	NA	NA	NA
GH43_18	2	Bacteroides_cellulosilyticus_WH2	NA	NA	NA	NA
GH43_28	2	Bacteroides_cellulosilyticus_WH2	NA	NA	NA	NA
GH43_4	2	Bacteroides_cellulosilyticus_WH2	NA	NA	NA	NA
GH5_21	2	Bacteroides_cellulosilyticus_WH2	NA	NA	NA	NA
GH5_4	2	Bacteroides_cellulosilyticus_WH2	NA	NA	NA	NA
GH50	2	Bacteroides_cellulosilyticus_WH2	NA	NA	NA	NA
GH8	2	Bacteroides_cellulosilyticus_WH2	NA	NA	NA	NA
GH89	2	Bacteroides_cellulosilyticus_WH2	NA	NA	NA	NA
PL10	2	Bacteroides_cellulosilyticus_WH2	NA	NA	NA	NA
PL11	2	Bacteroides_cellulosilyticus_WH2	NA	NA	NA	NA
PL8_2	2	Bacteroides_cellulosilyticus_WH2	NA	NA	NA	NA
GT32	2	Bacteroides_cellulosilyticus_WH2	NA	NA	NA	NA
GH0	1	Bacteroides_cellulosilyticus_WH2	NA	NA	NA	NA
GH116	1	Bacteroides_cellulosilyticus_WH2	NA	NA	NA	NA
GH117	1	Bacteroides_cellulosilyticus_WH2	NA	NA	NA	NA
GH125	1	Bacteroides_cellulosilyticus_WH2	NA	NA	NA	NA
GH13_38	1	Bacteroides_cellulosilyticus_WH2	NA	NA	NA	NA
GH137	1	Bacteroides_cellulosilyticus_WH2	NA	NA	NA	NA
GH138	1	Bacteroides_cellulosilyticus_WH2	NA	NA	NA	NA
GH143	1	Bacteroides_cellulosilyticus_WH2	NA	NA	NA	NA
GH145	1	Bacteroides_cellulosilyticus_WH2	NA	NA	NA	NA
GH147	1	Bacteroides_cellulosilyticus_WH2	NA	NA	NA	NA
GH25	1	Bacteroides_cellulosilyticus_WH2	NA	NA	NA	NA
GH30_8	1	Bacteroides_cellulosilyticus_WH2	NA	NA	NA	NA
GH38	1	Bacteroides_cellulosilyticus_WH2	NA	NA	NA	NA
GH43_1	1	Bacteroides_cellulosilyticus_WH2	NA	NA	NA	NA
GH43_11	1	Bacteroides_cellulosilyticus_WH2	NA	NA	NA	NA
GH43_19	1	Bacteroides_cellulosilyticus_WH2	NA	NA	NA	NA
GH43_31	1	Bacteroides_cellulosilyticus_WH2	NA	NA	NA	NA
GH43_35	1	Bacteroides_cellulosilyticus_WH2	NA	NA	NA	NA
GH43_7	1	Bacteroides_cellulosilyticus_WH2	NA	NA	NA	NA
GH43_9	1	Bacteroides_cellulosilyticus_WH2	NA	NA	NA	NA
GH5_2	1	Bacteroides_cellulosilyticus_WH2	NA	NA	NA	NA
GH5_46	1	Bacteroides_cellulosilyticus_WH2	NA	NA	NA	NA
GH5_7	1	Bacteroides_cellulosilyticus_WH2	NA	NA	NA	NA
GH57	1	Bacteroides_cellulosilyticus_WH2	NA	NA	NA	NA
GH65	1	Bacteroides_cellulosilyticus_WH2	NA	NA	NA	NA
GH66	1	Bacteroides_cellulosilyticus_WH2	NA	NA	NA	NA
GH73	1	Bacteroides_cellulosilyticus_WH2	NA	NA	NA	NA
GH76	1	Bacteroides_cellulosilyticus_WH2	NA	NA	NA	NA
GH77	1	Bacteroides_cellulosilyticus_WH2	NA	NA	NA	NA
GH79	1	Bacteroides_cellulosilyticus_WH2	NA	NA	NA	NA
PL0	1	Bacteroides_cellulosilyticus_WH2	NA	NA	NA	NA
PL12	1	Bacteroides_cellulosilyticus_WH2	NA	NA	NA	NA
PL12_2	1	Bacteroides_cellulosilyticus_WH2	NA	NA	NA	NA
PL13	1	Bacteroides_cellulosilyticus_WH2	NA	NA	NA	NA
PL15_2	1	Bacteroides_cellulosilyticus_WH2	NA	NA	NA	NA
PL17	1	Bacteroides_cellulosilyticus_WH2	NA	NA	NA	NA
PL27	1	Bacteroides_cellulosilyticus_WH2	NA	NA	NA	NA
PL6	1	Bacteroides_cellulosilyticus_WH2	NA	NA	NA	NA
CE11	1	Bacteroides_cellulosilyticus_WH2	NA	NA	NA	NA
CE9	1	Bacteroides_cellulosilyticus_WH2	NA	NA	NA	NA
GT0	1	Bacteroides_cellulosilyticus_WH2	NA	NA	NA	NA
GT19	1	Bacteroides_cellulosilyticus_WH2	NA	NA	NA	NA
GT26	1	Bacteroides_cellulosilyticus_WH2	NA	NA	NA	NA
GT28	1	Bacteroides_cellulosilyticus_WH2	NA	NA	NA	NA
GT3	1	Bacteroides_cellulosilyticus_WH2	NA	NA	NA	NA
GT30	1	Bacteroides_cellulosilyticus_WH2	NA	NA	NA	NA
GT35	1	Bacteroides_cellulosilyticus_WH2	NA	NA	NA	NA
GT5	1	Bacteroides_cellulosilyticus_WH2	NA	NA	NA	NA
GT83	1	Bacteroides_cellulosilyticus_WH2	NA	NA	NA	NA
GT9	1	Bacteroides_cellulosilyticus_WH2	NA	NA	NA	NA
GH2	26	Bacteroides_dorei_CL02T00C15	3.2.1.23|3.2.1.25	beta-1 4-D-galactosidase beta-1 4-D-xylosidase	xylan xyloglucan galactomannan pectin | galactomannan	p_120_book-gene_expression_system_in_fungi_advancements_and_application
GH28	17	Bacteroides_dorei_CL02T00C15	3.2.1.15|3:2 1 67|3.2 1.40	NaN	Pectin	p_120_book-gene_expression_system_in_fungi_advancements_and_application
GH105	7	Bacteroides_dorei_CL02T00C15	3.2.1.-	NaN	Pectin	p_120_book-gene_expression_system_in_fungi_advancements_and_application
GH3	5	Bacteroides_dorei_CL02T00C15	3.2.1.21|3.2.1.37	beta-1 4-D-glucosidase beta-1 4-D-endoglucanase	cellulose xyloglycan galactoglucomannan|Xylan pectin	p_120_book-gene_expression_system_in_fungi_advancements_and_application
GH78	5	Bacteroides_dorei_CL02T00C15	3.2.1.40	NaN	Pectin	p_120_book-gene_expression_system_in_fungi_advancements_and_application
GH88	5	Bacteroides_dorei_CL02T00C15	3.2.1.-	NaN	Pectin	p_120_book-gene_expression_system_in_fungi_advancements_and_application
CE12	5	Bacteroides_dorei_CL02T00C15	3.1.1.-	NaN	Pectin	p_120_book-gene_expression_system_in_fungi_advancements_and_application
CE8	5	Bacteroides_dorei_CL02T00C15	3.1.1.11	NaN	Pectin	p_120_book-gene_expression_system_in_fungi_advancements_and_application
GH115	4	Bacteroides_dorei_CL02T00C15	3.2.1.139	NaN	Xylan	p_120_book-gene_expression_system_in_fungi_advancements_and_application
GH36	4	Bacteroides_dorei_CL02T00C15	3.2.1.22	NaN	Xylan xyloglucan galactomannan	p_120_book-gene_expression_system_in_fungi_advancements_and_application
GH51	4	Bacteroides_dorei_CL02T00C15	3.2.1.55	NaN	Xylan xyloglucan Pectin	p_120_book-gene_expression_system_in_fungi_advancements_and_application
GH31	3	Bacteroides_dorei_CL02T00C15	3.2.1.20	NaN	starch_or_related or Xyloglucan	p_120_book-gene_expression_system_in_fungi_advancements_and_application
CE4	3	Bacteroides_dorei_CL02T00C15	3.1.1.72	NaN	Xylan	p_120_book-gene_expression_system_in_fungi_advancements_and_application
GH43	2	Bacteroides_dorei_CL02T00C15	3.2.1.37	beta-1 4-D-endoglucanase	Xylan pectin	p_120_book-gene_expression_system_in_fungi_advancements_and_application
GH43	2	Bacteroides_dorei_CL02T00C15	3.2.1.99|3.2.1.145|3.2.1.55	NaN	Pectin|xylan xyloglucan	p_120_book-gene_expression_system_in_fungi_advancements_and_application
CE1	2	Bacteroides_dorei_CL02T00C15	3.1.1.72|3.1.1.73	NaN	Xylan Pectin	p_120_book-gene_expression_system_in_fungi_advancements_and_application
GH10	1	Bacteroides_dorei_CL02T00C15	3.2.1.8	NaN	Xylan	p_120_book-gene_expression_system_in_fungi_advancements_and_application
GH13_13	1	Bacteroides_dorei_CL02T00C15	3.2.1.41	Pullulanase	starch_or_related	doi:10.1093/protein/gzl044
GH13_8	1	Bacteroides_dorei_CL02T00C15	2.4.1.8	1 4-alpha-Glucan branching enzyme	starch_or_related	doi:10.1093/protein/gzl044
GH15	1	Bacteroides_dorei_CL02T00C15	3.2.1.3	NaN	starch_or_related	p_120_book-gene_expression_system_in_fungi_advancements_and_application
GH27	1	Bacteroides_dorei_CL02T00C15	3.2.1.22	NaN	Xylan xyloglucan galactomannan	p_120_book-gene_expression_system_in_fungi_advancements_and_application
GH32	1	Bacteroides_dorei_CL02T00C15	3.2.1.7|3.2.1.80|3.2.1.26	NaN	Inulin	p_120_book-gene_expression_system_in_fungi_advancements_and_application
GH35	1	Bacteroides_dorei_CL02T00C15	3.2.1.23	beta-1 4-D-galactosidase	xylan xyloglucan galactomannan pectin	p_120_book-gene_expression_system_in_fungi_advancements_and_application
GH53	1	Bacteroides_dorei_CL02T00C15	3.2.1.89	NaN	Pectin	p_120_book-gene_expression_system_in_fungi_advancements_and_application
GH67	1	Bacteroides_dorei_CL02T00C15	3.2.1.139	NaN	Xylan	p_120_book-gene_expression_system_in_fungi_advancements_and_application
CE15	1	Bacteroides_dorei_CL02T00C15	3.1.1.-	NaN	Xylan	p_120_book-gene_expression_system_in_fungi_advancements_and_application
GT2	30	Bacteroides_dorei_CL02T00C15	NA	NA	NA	NA
GT4	23	Bacteroides_dorei_CL02T00C15	NA	NA	NA	NA
GH20	9	Bacteroides_dorei_CL02T00C15	NA	NA	NA	NA
GH92	9	Bacteroides_dorei_CL02T00C15	NA	NA	NA	NA
GH97	9	Bacteroides_dorei_CL02T00C15	NA	NA	NA	NA
GH29	7	Bacteroides_dorei_CL02T00C15	NA	NA	NA	NA
GH43_10	6	Bacteroides_dorei_CL02T00C15	NA	NA	NA	NA
GH106	5	Bacteroides_dorei_CL02T00C15	NA	NA	NA	NA
GH127	5	Bacteroides_dorei_CL02T00C15	NA	NA	NA	NA
GH146	5	Bacteroides_dorei_CL02T00C15	NA	NA	NA	NA
GH95	5	Bacteroides_dorei_CL02T00C15	NA	NA	NA	NA
GH73	4	Bacteroides_dorei_CL02T00C15	NA	NA	NA	NA
GH109	3	Bacteroides_dorei_CL02T00C15	NA	NA	NA	NA
GH23	3	Bacteroides_dorei_CL02T00C15	NA	NA	NA	NA
GH43_12	3	Bacteroides_dorei_CL02T00C15	NA	NA	NA	NA
GH63	3	Bacteroides_dorei_CL02T00C15	NA	NA	NA	NA
PL11	3	Bacteroides_dorei_CL02T00C15	NA	NA	NA	NA
GT26	3	Bacteroides_dorei_CL02T00C15	NA	NA	NA	NA
GT32	3	Bacteroides_dorei_CL02T00C15	NA	NA	NA	NA
GH13	2	Bacteroides_dorei_CL02T00C15	NA	NA	NA	NA
GH137	2	Bacteroides_dorei_CL02T00C15	NA	NA	NA	NA
GH140	2	Bacteroides_dorei_CL02T00C15	NA	NA	NA	NA
GH141	2	Bacteroides_dorei_CL02T00C15	NA	NA	NA	NA
GH16	2	Bacteroides_dorei_CL02T00C15	NA	NA	NA	NA
GH30_4	2	Bacteroides_dorei_CL02T00C15	NA	NA	NA	NA
GH33	2	Bacteroides_dorei_CL02T00C15	NA	NA	NA	NA
GH43_18	2	Bacteroides_dorei_CL02T00C15	NA	NA	NA	NA
GH43_24	2	Bacteroides_dorei_CL02T00C15	NA	NA	NA	NA
GH43_31	2	Bacteroides_dorei_CL02T00C15	NA	NA	NA	NA
GH43_4	2	Bacteroides_dorei_CL02T00C15	NA	NA	NA	NA
GH43_9	2	Bacteroides_dorei_CL02T00C15	NA	NA	NA	NA
GH89	2	Bacteroides_dorei_CL02T00C15	NA	NA	NA	NA
PL0	2	Bacteroides_dorei_CL02T00C15	NA	NA	NA	NA
PL1_2	2	Bacteroides_dorei_CL02T00C15	NA	NA	NA	NA
PL10_2	2	Bacteroides_dorei_CL02T00C15	NA	NA	NA	NA
PL26	2	Bacteroides_dorei_CL02T00C15	NA	NA	NA	NA
CE9	2	Bacteroides_dorei_CL02T00C15	NA	NA	NA	NA
GT0	2	Bacteroides_dorei_CL02T00C15	NA	NA	NA	NA
GT2_Glyco_tranf_2_3	2	Bacteroides_dorei_CL02T00C15	NA	NA	NA	NA
GT23	2	Bacteroides_dorei_CL02T00C15	NA	NA	NA	NA
GT35	2	Bacteroides_dorei_CL02T00C15	NA	NA	NA	NA
GT51	2	Bacteroides_dorei_CL02T00C15	NA	NA	NA	NA
GH0	1	Bacteroides_dorei_CL02T00C15	NA	NA	NA	NA
GH108	1	Bacteroides_dorei_CL02T00C15	NA	NA	NA	NA
GH110	1	Bacteroides_dorei_CL02T00C15	NA	NA	NA	NA
GH117	1	Bacteroides_dorei_CL02T00C15	NA	NA	NA	NA
GH123	1	Bacteroides_dorei_CL02T00C15	NA	NA	NA	NA
GH13_38	1	Bacteroides_dorei_CL02T00C15	NA	NA	NA	NA
GH130	1	Bacteroides_dorei_CL02T00C15	NA	NA	NA	NA
GH133	1	Bacteroides_dorei_CL02T00C15	NA	NA	NA	NA
GH136	1	Bacteroides_dorei_CL02T00C15	NA	NA	NA	NA
GH138	1	Bacteroides_dorei_CL02T00C15	NA	NA	NA	NA
GH139	1	Bacteroides_dorei_CL02T00C15	NA	NA	NA	NA
GH143	1	Bacteroides_dorei_CL02T00C15	NA	NA	NA	NA
GH144	1	Bacteroides_dorei_CL02T00C15	NA	NA	NA	NA
GH145	1	Bacteroides_dorei_CL02T00C15	NA	NA	NA	NA
GH18	1	Bacteroides_dorei_CL02T00C15	NA	NA	NA	NA
GH25	1	Bacteroides_dorei_CL02T00C15	NA	NA	NA	NA
GH42	1	Bacteroides_dorei_CL02T00C15	NA	NA	NA	NA
GH43_1	1	Bacteroides_dorei_CL02T00C15	NA	NA	NA	NA
GH43_17	1	Bacteroides_dorei_CL02T00C15	NA	NA	NA	NA
GH43_19	1	Bacteroides_dorei_CL02T00C15	NA	NA	NA	NA
GH43_29	1	Bacteroides_dorei_CL02T00C15	NA	NA	NA	NA
GH43_3	1	Bacteroides_dorei_CL02T00C15	NA	NA	NA	NA
GH43_8	1	Bacteroides_dorei_CL02T00C15	NA	NA	NA	NA
GH57	1	Bacteroides_dorei_CL02T00C15	NA	NA	NA	NA
GH77	1	Bacteroides_dorei_CL02T00C15	NA	NA	NA	NA
GH84	1	Bacteroides_dorei_CL02T00C15	NA	NA	NA	NA
PL10	1	Bacteroides_dorei_CL02T00C15	NA	NA	NA	NA
PL22	1	Bacteroides_dorei_CL02T00C15	NA	NA	NA	NA
CE11	1	Bacteroides_dorei_CL02T00C15	NA	NA	NA	NA
CE7	1	Bacteroides_dorei_CL02T00C15	NA	NA	NA	NA
GT101	1	Bacteroides_dorei_CL02T00C15	NA	NA	NA	NA
GT11	1	Bacteroides_dorei_CL02T00C15	NA	NA	NA	NA
GT14	1	Bacteroides_dorei_CL02T00C15	NA	NA	NA	NA
GT19	1	Bacteroides_dorei_CL02T00C15	NA	NA	NA	NA
GT20	1	Bacteroides_dorei_CL02T00C15	NA	NA	NA	NA
GT28	1	Bacteroides_dorei_CL02T00C15	NA	NA	NA	NA
GT3	1	Bacteroides_dorei_CL02T00C15	NA	NA	NA	NA
GT30	1	Bacteroides_dorei_CL02T00C15	NA	NA	NA	NA
GT5	1	Bacteroides_dorei_CL02T00C15	NA	NA	NA	NA
GT83	1	Bacteroides_dorei_CL02T00C15	NA	NA	NA	NA
GT9	1	Bacteroides_dorei_CL02T00C15	NA	NA	NA	NA
GH2	26	Bacteroides_dorei_CL02T12C06	3.2.1.23|3.2.1.25	beta-1 4-D-galactosidase beta-1 4-D-xylosidase	xylan xyloglucan galactomannan pectin | galactomannan	p_120_book-gene_expression_system_in_fungi_advancements_and_application
GH28	17	Bacteroides_dorei_CL02T12C06	3.2.1.15|3:2 1 67|3.2 1.40	NaN	Pectin	p_120_book-gene_expression_system_in_fungi_advancements_and_application
GH105	7	Bacteroides_dorei_CL02T12C06	3.2.1.-	NaN	Pectin	p_120_book-gene_expression_system_in_fungi_advancements_and_application
GH3	5	Bacteroides_dorei_CL02T12C06	3.2.1.21|3.2.1.37	beta-1 4-D-glucosidase beta-1 4-D-endoglucanase	cellulose xyloglycan galactoglucomannan|Xylan pectin	p_120_book-gene_expression_system_in_fungi_advancements_and_application
GH78	5	Bacteroides_dorei_CL02T12C06	3.2.1.40	NaN	Pectin	p_120_book-gene_expression_system_in_fungi_advancements_and_application
GH88	5	Bacteroides_dorei_CL02T12C06	3.2.1.-	NaN	Pectin	p_120_book-gene_expression_system_in_fungi_advancements_and_application
CE12	5	Bacteroides_dorei_CL02T12C06	3.1.1.-	NaN	Pectin	p_120_book-gene_expression_system_in_fungi_advancements_and_application
CE8	5	Bacteroides_dorei_CL02T12C06	3.1.1.11	NaN	Pectin	p_120_book-gene_expression_system_in_fungi_advancements_and_application
GH115	4	Bacteroides_dorei_CL02T12C06	3.2.1.139	NaN	Xylan	p_120_book-gene_expression_system_in_fungi_advancements_and_application
GH36	4	Bacteroides_dorei_CL02T12C06	3.2.1.22	NaN	Xylan xyloglucan galactomannan	p_120_book-gene_expression_system_in_fungi_advancements_and_application
GH51	4	Bacteroides_dorei_CL02T12C06	3.2.1.55	NaN	Xylan xyloglucan Pectin	p_120_book-gene_expression_system_in_fungi_advancements_and_application
GH31	3	Bacteroides_dorei_CL02T12C06	3.2.1.20	NaN	starch_or_related or Xyloglucan	p_120_book-gene_expression_system_in_fungi_advancements_and_application
CE4	3	Bacteroides_dorei_CL02T12C06	3.1.1.72	NaN	Xylan	p_120_book-gene_expression_system_in_fungi_advancements_and_application
GH43	2	Bacteroides_dorei_CL02T12C06	3.2.1.37	beta-1 4-D-endoglucanase	Xylan pectin	p_120_book-gene_expression_system_in_fungi_advancements_and_application
GH43	2	Bacteroides_dorei_CL02T12C06	3.2.1.99|3.2.1.145|3.2.1.55	NaN	Pectin|xylan xyloglucan	p_120_book-gene_expression_system_in_fungi_advancements_and_application
CE1	2	Bacteroides_dorei_CL02T12C06	3.1.1.72|3.1.1.73	NaN	Xylan Pectin	p_120_book-gene_expression_system_in_fungi_advancements_and_application
GH10	1	Bacteroides_dorei_CL02T12C06	3.2.1.8	NaN	Xylan	p_120_book-gene_expression_system_in_fungi_advancements_and_application
GH13_13	1	Bacteroides_dorei_CL02T12C06	3.2.1.41	Pullulanase	starch_or_related	doi:10.1093/protein/gzl044
GH13_8	1	Bacteroides_dorei_CL02T12C06	2.4.1.8	1 4-alpha-Glucan branching enzyme	starch_or_related	doi:10.1093/protein/gzl044
GH15	1	Bacteroides_dorei_CL02T12C06	3.2.1.3	NaN	starch_or_related	p_120_book-gene_expression_system_in_fungi_advancements_and_application
GH27	1	Bacteroides_dorei_CL02T12C06	3.2.1.22	NaN	Xylan xyloglucan galactomannan	p_120_book-gene_expression_system_in_fungi_advancements_and_application
GH32	1	Bacteroides_dorei_CL02T12C06	3.2.1.7|3.2.1.80|3.2.1.26	NaN	Inulin	p_120_book-gene_expression_system_in_fungi_advancements_and_application
GH35	1	Bacteroides_dorei_CL02T12C06	3.2.1.23	beta-1 4-D-galactosidase	xylan xyloglucan galactomannan pectin	p_120_book-gene_expression_system_in_fungi_advancements_and_application
GH53	1	Bacteroides_dorei_CL02T12C06	3.2.1.89	NaN	Pectin	p_120_book-gene_expression_system_in_fungi_advancements_and_application
GH67	1	Bacteroides_dorei_CL02T12C06	3.2.1.139	NaN	Xylan	p_120_book-gene_expression_system_in_fungi_advancements_and_application
CE15	1	Bacteroides_dorei_CL02T12C06	3.1.1.-	NaN	Xylan	p_120_book-gene_expression_system_in_fungi_advancements_and_application
GT2	30	Bacteroides_dorei_CL02T12C06	NA	NA	NA	NA
GT4	23	Bacteroides_dorei_CL02T12C06	NA	NA	NA	NA
GH20	9	Bacteroides_dorei_CL02T12C06	NA	NA	NA	NA
GH92	9	Bacteroides_dorei_CL02T12C06	NA	NA	NA	NA
GH97	9	Bacteroides_dorei_CL02T12C06	NA	NA	NA	NA
GH29	7	Bacteroides_dorei_CL02T12C06	NA	NA	NA	NA
GH43_10	6	Bacteroides_dorei_CL02T12C06	NA	NA	NA	NA
GH106	5	Bacteroides_dorei_CL02T12C06	NA	NA	NA	NA
GH127	5	Bacteroides_dorei_CL02T12C06	NA	NA	NA	NA
GH146	5	Bacteroides_dorei_CL02T12C06	NA	NA	NA	NA
GH95	5	Bacteroides_dorei_CL02T12C06	NA	NA	NA	NA
GH73	4	Bacteroides_dorei_CL02T12C06	NA	NA	NA	NA
GH109	3	Bacteroides_dorei_CL02T12C06	NA	NA	NA	NA
GH23	3	Bacteroides_dorei_CL02T12C06	NA	NA	NA	NA
GH43_12	3	Bacteroides_dorei_CL02T12C06	NA	NA	NA	NA
GH63	3	Bacteroides_dorei_CL02T12C06	NA	NA	NA	NA
PL11	3	Bacteroides_dorei_CL02T12C06	NA	NA	NA	NA
GT26	3	Bacteroides_dorei_CL02T12C06	NA	NA	NA	NA
GT32	3	Bacteroides_dorei_CL02T12C06	NA	NA	NA	NA
GH13	2	Bacteroides_dorei_CL02T12C06	NA	NA	NA	NA
GH137	2	Bacteroides_dorei_CL02T12C06	NA	NA	NA	NA
GH140	2	Bacteroides_dorei_CL02T12C06	NA	NA	NA	NA
GH141	2	Bacteroides_dorei_CL02T12C06	NA	NA	NA	NA
GH16	2	Bacteroides_dorei_CL02T12C06	NA	NA	NA	NA
GH30_4	2	Bacteroides_dorei_CL02T12C06	NA	NA	NA	NA
GH33	2	Bacteroides_dorei_CL02T12C06	NA	NA	NA	NA
GH43_18	2	Bacteroides_dorei_CL02T12C06	NA	NA	NA	NA
GH43_24	2	Bacteroides_dorei_CL02T12C06	NA	NA	NA	NA
GH43_31	2	Bacteroides_dorei_CL02T12C06	NA	NA	NA	NA
GH43_4	2	Bacteroides_dorei_CL02T12C06	NA	NA	NA	NA
GH43_9	2	Bacteroides_dorei_CL02T12C06	NA	NA	NA	NA
GH89	2	Bacteroides_dorei_CL02T12C06	NA	NA	NA	NA
PL0	2	Bacteroides_dorei_CL02T12C06	NA	NA	NA	NA
PL1_2	2	Bacteroides_dorei_CL02T12C06	NA	NA	NA	NA
PL10_2	2	Bacteroides_dorei_CL02T12C06	NA	NA	NA	NA
PL26	2	Bacteroides_dorei_CL02T12C06	NA	NA	NA	NA
CE9	2	Bacteroides_dorei_CL02T12C06	NA	NA	NA	NA
GT0	2	Bacteroides_dorei_CL02T12C06	NA	NA	NA	NA
GT2_Glyco_tranf_2_3	2	Bacteroides_dorei_CL02T12C06	NA	NA	NA	NA
GT23	2	Bacteroides_dorei_CL02T12C06	NA	NA	NA	NA
GT35	2	Bacteroides_dorei_CL02T12C06	NA	NA	NA	NA
GT51	2	Bacteroides_dorei_CL02T12C06	NA	NA	NA	NA
GH0	1	Bacteroides_dorei_CL02T12C06	NA	NA	NA	NA
GH108	1	Bacteroides_dorei_CL02T12C06	NA	NA	NA	NA
GH110	1	Bacteroides_dorei_CL02T12C06	NA	NA	NA	NA
GH117	1	Bacteroides_dorei_CL02T12C06	NA	NA	NA	NA
GH123	1	Bacteroides_dorei_CL02T12C06	NA	NA	NA	NA
GH13_38	1	Bacteroides_dorei_CL02T12C06	NA	NA	NA	NA
GH130	1	Bacteroides_dorei_CL02T12C06	NA	NA	NA	NA
GH133	1	Bacteroides_dorei_CL02T12C06	NA	NA	NA	NA
GH136	1	Bacteroides_dorei_CL02T12C06	NA	NA	NA	NA
GH138	1	Bacteroides_dorei_CL02T12C06	NA	NA	NA	NA
GH139	1	Bacteroides_dorei_CL02T12C06	NA	NA	NA	NA
GH143	1	Bacteroides_dorei_CL02T12C06	NA	NA	NA	NA
GH144	1	Bacteroides_dorei_CL02T12C06	NA	NA	NA	NA
GH145	1	Bacteroides_dorei_CL02T12C06	NA	NA	NA	NA
GH18	1	Bacteroides_dorei_CL02T12C06	NA	NA	NA	NA
GH25	1	Bacteroides_dorei_CL02T12C06	NA	NA	NA	NA
GH42	1	Bacteroides_dorei_CL02T12C06	NA	NA	NA	NA
GH43_1	1	Bacteroides_dorei_CL02T12C06	NA	NA	NA	NA
GH43_17	1	Bacteroides_dorei_CL02T12C06	NA	NA	NA	NA
GH43_19	1	Bacteroides_dorei_CL02T12C06	NA	NA	NA	NA
GH43_29	1	Bacteroides_dorei_CL02T12C06	NA	NA	NA	NA
GH43_3	1	Bacteroides_dorei_CL02T12C06	NA	NA	NA	NA
GH43_8	1	Bacteroides_dorei_CL02T12C06	NA	NA	NA	NA
GH57	1	Bacteroides_dorei_CL02T12C06	NA	NA	NA	NA
GH77	1	Bacteroides_dorei_CL02T12C06	NA	NA	NA	NA
GH84	1	Bacteroides_dorei_CL02T12C06	NA	NA	NA	NA
PL10	1	Bacteroides_dorei_CL02T12C06	NA	NA	NA	NA
PL22	1	Bacteroides_dorei_CL02T12C06	NA	NA	NA	NA
CE11	1	Bacteroides_dorei_CL02T12C06	NA	NA	NA	NA
CE7	1	Bacteroides_dorei_CL02T12C06	NA	NA	NA	NA
GT101	1	Bacteroides_dorei_CL02T12C06	NA	NA	NA	NA
GT11	1	Bacteroides_dorei_CL02T12C06	NA	NA	NA	NA
GT14	1	Bacteroides_dorei_CL02T12C06	NA	NA	NA	NA
GT19	1	Bacteroides_dorei_CL02T12C06	NA	NA	NA	NA
GT20	1	Bacteroides_dorei_CL02T12C06	NA	NA	NA	NA
GT28	1	Bacteroides_dorei_CL02T12C06	NA	NA	NA	NA
GT3	1	Bacteroides_dorei_CL02T12C06	NA	NA	NA	NA
GT30	1	Bacteroides_dorei_CL02T12C06	NA	NA	NA	NA
GT5	1	Bacteroides_dorei_CL02T12C06	NA	NA	NA	NA
GT83	1	Bacteroides_dorei_CL02T12C06	NA	NA	NA	NA
GT9	1	Bacteroides_dorei_CL02T12C06	NA	NA	NA	NA
GH2	26	Bacteroides_dorei_CL03T12C01	3.2.1.23|3.2.1.25	beta-1 4-D-galactosidase beta-1 4-D-xylosidase	xylan xyloglucan galactomannan pectin | galactomannan	p_120_book-gene_expression_system_in_fungi_advancements_and_application
GH28	16	Bacteroides_dorei_CL03T12C01	3.2.1.15|3:2 1 67|3.2 1.40	NaN	Pectin	p_120_book-gene_expression_system_in_fungi_advancements_and_application
GH105	7	Bacteroides_dorei_CL03T12C01	3.2.1.-	NaN	Pectin	p_120_book-gene_expression_system_in_fungi_advancements_and_application
GH88	6	Bacteroides_dorei_CL03T12C01	3.2.1.-	NaN	Pectin	p_120_book-gene_expression_system_in_fungi_advancements_and_application
GH78	5	Bacteroides_dorei_CL03T12C01	3.2.1.40	NaN	Pectin	p_120_book-gene_expression_system_in_fungi_advancements_and_application
CE12	5	Bacteroides_dorei_CL03T12C01	3.1.1.-	NaN	Pectin	p_120_book-gene_expression_system_in_fungi_advancements_and_application
CE8	5	Bacteroides_dorei_CL03T12C01	3.1.1.11	NaN	Pectin	p_120_book-gene_expression_system_in_fungi_advancements_and_application
GH115	4	Bacteroides_dorei_CL03T12C01	3.2.1.139	NaN	Xylan	p_120_book-gene_expression_system_in_fungi_advancements_and_application
GH3	4	Bacteroides_dorei_CL03T12C01	3.2.1.21|3.2.1.37	beta-1 4-D-glucosidase beta-1 4-D-endoglucanase	cellulose xyloglycan galactoglucomannan|Xylan pectin	p_120_book-gene_expression_system_in_fungi_advancements_and_application
GH51	4	Bacteroides_dorei_CL03T12C01	3.2.1.55	NaN	Xylan xyloglucan Pectin	p_120_book-gene_expression_system_in_fungi_advancements_and_application
GH31	3	Bacteroides_dorei_CL03T12C01	3.2.1.20	NaN	starch_or_related or Xyloglucan	p_120_book-gene_expression_system_in_fungi_advancements_and_application
GH36	3	Bacteroides_dorei_CL03T12C01	3.2.1.22	NaN	Xylan xyloglucan galactomannan	p_120_book-gene_expression_system_in_fungi_advancements_and_application
CE4	3	Bacteroides_dorei_CL03T12C01	3.1.1.72	NaN	Xylan	p_120_book-gene_expression_system_in_fungi_advancements_and_application
GH43	2	Bacteroides_dorei_CL03T12C01	3.2.1.37	beta-1 4-D-endoglucanase	Xylan pectin	p_120_book-gene_expression_system_in_fungi_advancements_and_application
GH43	2	Bacteroides_dorei_CL03T12C01	3.2.1.99|3.2.1.145|3.2.1.55	NaN	Pectin|xylan xyloglucan	p_120_book-gene_expression_system_in_fungi_advancements_and_application
CE1	2	Bacteroides_dorei_CL03T12C01	3.1.1.72|3.1.1.73	NaN	Xylan Pectin	p_120_book-gene_expression_system_in_fungi_advancements_and_application
GH10	1	Bacteroides_dorei_CL03T12C01	3.2.1.8	NaN	Xylan	p_120_book-gene_expression_system_in_fungi_advancements_and_application
GH13_13	1	Bacteroides_dorei_CL03T12C01	3.2.1.41	Pullulanase	starch_or_related	doi:10.1093/protein/gzl044
GH13_8	1	Bacteroides_dorei_CL03T12C01	2.4.1.8	1 4-alpha-Glucan branching enzyme	starch_or_related	doi:10.1093/protein/gzl044
GH15	1	Bacteroides_dorei_CL03T12C01	3.2.1.3	NaN	starch_or_related	p_120_book-gene_expression_system_in_fungi_advancements_and_application
GH27	1	Bacteroides_dorei_CL03T12C01	3.2.1.22	NaN	Xylan xyloglucan galactomannan	p_120_book-gene_expression_system_in_fungi_advancements_and_application
GH32	1	Bacteroides_dorei_CL03T12C01	3.2.1.7|3.2.1.80|3.2.1.26	NaN	Inulin	p_120_book-gene_expression_system_in_fungi_advancements_and_application
GH35	1	Bacteroides_dorei_CL03T12C01	3.2.1.23	beta-1 4-D-galactosidase	xylan xyloglucan galactomannan pectin	p_120_book-gene_expression_system_in_fungi_advancements_and_application
GH39	1	Bacteroides_dorei_CL03T12C01	3.2.1.37	beta-1 4-D-endoglucanase	Xylan pectin	p_120_book-gene_expression_system_in_fungi_advancements_and_application
GH53	1	Bacteroides_dorei_CL03T12C01	3.2.1.89	NaN	Pectin	p_120_book-gene_expression_system_in_fungi_advancements_and_application
GH67	1	Bacteroides_dorei_CL03T12C01	3.2.1.139	NaN	Xylan	p_120_book-gene_expression_system_in_fungi_advancements_and_application
CE15	1	Bacteroides_dorei_CL03T12C01	3.1.1.-	NaN	Xylan	p_120_book-gene_expression_system_in_fungi_advancements_and_application
GT2	32	Bacteroides_dorei_CL03T12C01	NA	NA	NA	NA
GT4	28	Bacteroides_dorei_CL03T12C01	NA	NA	NA	NA
GH20	9	Bacteroides_dorei_CL03T12C01	NA	NA	NA	NA
GH29	9	Bacteroides_dorei_CL03T12C01	NA	NA	NA	NA
GH92	9	Bacteroides_dorei_CL03T12C01	NA	NA	NA	NA
GH97	8	Bacteroides_dorei_CL03T12C01	NA	NA	NA	NA
GH95	7	Bacteroides_dorei_CL03T12C01	NA	NA	NA	NA
GH106	6	Bacteroides_dorei_CL03T12C01	NA	NA	NA	NA
GH43_10	6	Bacteroides_dorei_CL03T12C01	NA	NA	NA	NA
GH127	5	Bacteroides_dorei_CL03T12C01	NA	NA	NA	NA
GH146	4	Bacteroides_dorei_CL03T12C01	NA	NA	NA	NA
GH109	3	Bacteroides_dorei_CL03T12C01	NA	NA	NA	NA
GH23	3	Bacteroides_dorei_CL03T12C01	NA	NA	NA	NA
GH63	3	Bacteroides_dorei_CL03T12C01	NA	NA	NA	NA
PL11	3	Bacteroides_dorei_CL03T12C01	NA	NA	NA	NA
GT11	3	Bacteroides_dorei_CL03T12C01	NA	NA	NA	NA
GH13	2	Bacteroides_dorei_CL03T12C01	NA	NA	NA	NA
GH140	2	Bacteroides_dorei_CL03T12C01	NA	NA	NA	NA
GH141	2	Bacteroides_dorei_CL03T12C01	NA	NA	NA	NA
GH16	2	Bacteroides_dorei_CL03T12C01	NA	NA	NA	NA
GH30_4	2	Bacteroides_dorei_CL03T12C01	NA	NA	NA	NA
GH33	2	Bacteroides_dorei_CL03T12C01	NA	NA	NA	NA
GH43_12	2	Bacteroides_dorei_CL03T12C01	NA	NA	NA	NA
GH43_18	2	Bacteroides_dorei_CL03T12C01	NA	NA	NA	NA
GH43_19	2	Bacteroides_dorei_CL03T12C01	NA	NA	NA	NA
GH43_24	2	Bacteroides_dorei_CL03T12C01	NA	NA	NA	NA
GH43_31	2	Bacteroides_dorei_CL03T12C01	NA	NA	NA	NA
GH43_4	2	Bacteroides_dorei_CL03T12C01	NA	NA	NA	NA
GH43_9	2	Bacteroides_dorei_CL03T12C01	NA	NA	NA	NA
GH89	2	Bacteroides_dorei_CL03T12C01	NA	NA	NA	NA
PL1_2	2	Bacteroides_dorei_CL03T12C01	NA	NA	NA	NA
PL10_2	2	Bacteroides_dorei_CL03T12C01	NA	NA	NA	NA
PL26	2	Bacteroides_dorei_CL03T12C01	NA	NA	NA	NA
CE9	2	Bacteroides_dorei_CL03T12C01	NA	NA	NA	NA
GT0	2	Bacteroides_dorei_CL03T12C01	NA	NA	NA	NA
GT2_Glyco_tranf_2_3	2	Bacteroides_dorei_CL03T12C01	NA	NA	NA	NA
GT23	2	Bacteroides_dorei_CL03T12C01	NA	NA	NA	NA
GT26	2	Bacteroides_dorei_CL03T12C01	NA	NA	NA	NA
GT51	2	Bacteroides_dorei_CL03T12C01	NA	NA	NA	NA
GH0	1	Bacteroides_dorei_CL03T12C01	NA	NA	NA	NA
GH108	1	Bacteroides_dorei_CL03T12C01	NA	NA	NA	NA
GH110	1	Bacteroides_dorei_CL03T12C01	NA	NA	NA	NA
GH117	1	Bacteroides_dorei_CL03T12C01	NA	NA	NA	NA
GH123	1	Bacteroides_dorei_CL03T12C01	NA	NA	NA	NA
GH13_38	1	Bacteroides_dorei_CL03T12C01	NA	NA	NA	NA
GH130	1	Bacteroides_dorei_CL03T12C01	NA	NA	NA	NA
GH133	1	Bacteroides_dorei_CL03T12C01	NA	NA	NA	NA
GH136	1	Bacteroides_dorei_CL03T12C01	NA	NA	NA	NA
GH137	1	Bacteroides_dorei_CL03T12C01	NA	NA	NA	NA
GH138	1	Bacteroides_dorei_CL03T12C01	NA	NA	NA	NA
GH139	1	Bacteroides_dorei_CL03T12C01	NA	NA	NA	NA
GH143	1	Bacteroides_dorei_CL03T12C01	NA	NA	NA	NA
GH144	1	Bacteroides_dorei_CL03T12C01	NA	NA	NA	NA
GH145	1	Bacteroides_dorei_CL03T12C01	NA	NA	NA	NA
GH18	1	Bacteroides_dorei_CL03T12C01	NA	NA	NA	NA
GH24	1	Bacteroides_dorei_CL03T12C01	NA	NA	NA	NA
GH25	1	Bacteroides_dorei_CL03T12C01	NA	NA	NA	NA
GH42	1	Bacteroides_dorei_CL03T12C01	NA	NA	NA	NA
GH43_1	1	Bacteroides_dorei_CL03T12C01	NA	NA	NA	NA
GH43_17	1	Bacteroides_dorei_CL03T12C01	NA	NA	NA	NA
GH43_29	1	Bacteroides_dorei_CL03T12C01	NA	NA	NA	NA
GH43_3	1	Bacteroides_dorei_CL03T12C01	NA	NA	NA	NA
GH43_8	1	Bacteroides_dorei_CL03T12C01	NA	NA	NA	NA
GH57	1	Bacteroides_dorei_CL03T12C01	NA	NA	NA	NA
GH73	1	Bacteroides_dorei_CL03T12C01	NA	NA	NA	NA
GH77	1	Bacteroides_dorei_CL03T12C01	NA	NA	NA	NA
GH84	1	Bacteroides_dorei_CL03T12C01	NA	NA	NA	NA
PL0	1	Bacteroides_dorei_CL03T12C01	NA	NA	NA	NA
PL10	1	Bacteroides_dorei_CL03T12C01	NA	NA	NA	NA
PL12_3	1	Bacteroides_dorei_CL03T12C01	NA	NA	NA	NA
PL22	1	Bacteroides_dorei_CL03T12C01	NA	NA	NA	NA
CE11	1	Bacteroides_dorei_CL03T12C01	NA	NA	NA	NA
CE7	1	Bacteroides_dorei_CL03T12C01	NA	NA	NA	NA
GT101	1	Bacteroides_dorei_CL03T12C01	NA	NA	NA	NA
GT14	1	Bacteroides_dorei_CL03T12C01	NA	NA	NA	NA
GT19	1	Bacteroides_dorei_CL03T12C01	NA	NA	NA	NA
GT20	1	Bacteroides_dorei_CL03T12C01	NA	NA	NA	NA
GT28	1	Bacteroides_dorei_CL03T12C01	NA	NA	NA	NA
GT3	1	Bacteroides_dorei_CL03T12C01	NA	NA	NA	NA
GT30	1	Bacteroides_dorei_CL03T12C01	NA	NA	NA	NA
GT32	1	Bacteroides_dorei_CL03T12C01	NA	NA	NA	NA
GT35	1	Bacteroides_dorei_CL03T12C01	NA	NA	NA	NA
GT5	1	Bacteroides_dorei_CL03T12C01	NA	NA	NA	NA
GT8	1	Bacteroides_dorei_CL03T12C01	NA	NA	NA	NA
GT83	1	Bacteroides_dorei_CL03T12C01	NA	NA	NA	NA
GT9	1	Bacteroides_dorei_CL03T12C01	NA	NA	NA	NA
GH2	26	Bacteroides_dorei_DSM_17855	3.2.1.23|3.2.1.25	beta-1 4-D-galactosidase beta-1 4-D-xylosidase	xylan xyloglucan galactomannan pectin | galactomannan	p_120_book-gene_expression_system_in_fungi_advancements_and_application
GH28	16	Bacteroides_dorei_DSM_17855	3.2.1.15|3:2 1 67|3.2 1.40	NaN	Pectin	p_120_book-gene_expression_system_in_fungi_advancements_and_application
GH105	7	Bacteroides_dorei_DSM_17855	3.2.1.-	NaN	Pectin	p_120_book-gene_expression_system_in_fungi_advancements_and_application
CE12	6	Bacteroides_dorei_DSM_17855	3.1.1.-	NaN	Pectin	p_120_book-gene_expression_system_in_fungi_advancements_and_application
GH115	5	Bacteroides_dorei_DSM_17855	3.2.1.139	NaN	Xylan	p_120_book-gene_expression_system_in_fungi_advancements_and_application
GH78	5	Bacteroides_dorei_DSM_17855	3.2.1.40	NaN	Pectin	p_120_book-gene_expression_system_in_fungi_advancements_and_application
CE8	5	Bacteroides_dorei_DSM_17855	3.1.1.11	NaN	Pectin	p_120_book-gene_expression_system_in_fungi_advancements_and_application
GH3	4	Bacteroides_dorei_DSM_17855	3.2.1.21|3.2.1.37	beta-1 4-D-glucosidase beta-1 4-D-endoglucanase	cellulose xyloglycan galactoglucomannan|Xylan pectin	p_120_book-gene_expression_system_in_fungi_advancements_and_application
GH88	4	Bacteroides_dorei_DSM_17855	3.2.1.-	NaN	Pectin	p_120_book-gene_expression_system_in_fungi_advancements_and_application
GH31	3	Bacteroides_dorei_DSM_17855	3.2.1.20	NaN	starch_or_related or Xyloglucan	p_120_book-gene_expression_system_in_fungi_advancements_and_application
GH36	3	Bacteroides_dorei_DSM_17855	3.2.1.22	NaN	Xylan xyloglucan galactomannan	p_120_book-gene_expression_system_in_fungi_advancements_and_application
GH51	3	Bacteroides_dorei_DSM_17855	3.2.1.55	NaN	Xylan xyloglucan Pectin	p_120_book-gene_expression_system_in_fungi_advancements_and_application
CE4	3	Bacteroides_dorei_DSM_17855	3.1.1.72	NaN	Xylan	p_120_book-gene_expression_system_in_fungi_advancements_and_application
GH43	2	Bacteroides_dorei_DSM_17855	3.2.1.37	beta-1 4-D-endoglucanase	Xylan pectin	p_120_book-gene_expression_system_in_fungi_advancements_and_application
GH43	2	Bacteroides_dorei_DSM_17855	3.2.1.99|3.2.1.145|3.2.1.55	NaN	Pectin|xylan xyloglucan	p_120_book-gene_expression_system_in_fungi_advancements_and_application
CE1	2	Bacteroides_dorei_DSM_17855	3.1.1.72|3.1.1.73	NaN	Xylan Pectin	p_120_book-gene_expression_system_in_fungi_advancements_and_application
GH10	1	Bacteroides_dorei_DSM_17855	3.2.1.8	NaN	Xylan	p_120_book-gene_expression_system_in_fungi_advancements_and_application
GH13_8	1	Bacteroides_dorei_DSM_17855	2.4.1.8	1 4-alpha-Glucan branching enzyme	starch_or_related	doi:10.1093/protein/gzl044
GH15	1	Bacteroides_dorei_DSM_17855	3.2.1.3	NaN	starch_or_related	p_120_book-gene_expression_system_in_fungi_advancements_and_application
GH26	1	Bacteroides_dorei_DSM_17855	3.2.1.78	NaN	galactomannan	p_120_book-gene_expression_system_in_fungi_advancements_and_application
GH27	1	Bacteroides_dorei_DSM_17855	3.2.1.22	NaN	Xylan xyloglucan galactomannan	p_120_book-gene_expression_system_in_fungi_advancements_and_application
GH32	1	Bacteroides_dorei_DSM_17855	3.2.1.7|3.2.1.80|3.2.1.26	NaN	Inulin	p_120_book-gene_expression_system_in_fungi_advancements_and_application
GH35	1	Bacteroides_dorei_DSM_17855	3.2.1.23	beta-1 4-D-galactosidase	xylan xyloglucan galactomannan pectin	p_120_book-gene_expression_system_in_fungi_advancements_and_application
GH53	1	Bacteroides_dorei_DSM_17855	3.2.1.89	NaN	Pectin	p_120_book-gene_expression_system_in_fungi_advancements_and_application
GH67	1	Bacteroides_dorei_DSM_17855	3.2.1.139	NaN	Xylan	p_120_book-gene_expression_system_in_fungi_advancements_and_application
CE15	1	Bacteroides_dorei_DSM_17855	3.1.1.-	NaN	Xylan	p_120_book-gene_expression_system_in_fungi_advancements_and_application
GT2	26	Bacteroides_dorei_DSM_17855	NA	NA	NA	NA
GT4	21	Bacteroides_dorei_DSM_17855	NA	NA	NA	NA
GH20	10	Bacteroides_dorei_DSM_17855	NA	NA	NA	NA
GH29	9	Bacteroides_dorei_DSM_17855	NA	NA	NA	NA
GH92	8	Bacteroides_dorei_DSM_17855	NA	NA	NA	NA
GH97	7	Bacteroides_dorei_DSM_17855	NA	NA	NA	NA
GH106	6	Bacteroides_dorei_DSM_17855	NA	NA	NA	NA
GH146	6	Bacteroides_dorei_DSM_17855	NA	NA	NA	NA
GH43_10	6	Bacteroides_dorei_DSM_17855	NA	NA	NA	NA
GH95	5	Bacteroides_dorei_DSM_17855	NA	NA	NA	NA
GH127	4	Bacteroides_dorei_DSM_17855	NA	NA	NA	NA
GH109	3	Bacteroides_dorei_DSM_17855	NA	NA	NA	NA
GH13	3	Bacteroides_dorei_DSM_17855	NA	NA	NA	NA
GH23	3	Bacteroides_dorei_DSM_17855	NA	NA	NA	NA
GH63	3	Bacteroides_dorei_DSM_17855	NA	NA	NA	NA
PL11	3	Bacteroides_dorei_DSM_17855	NA	NA	NA	NA
GT11	3	Bacteroides_dorei_DSM_17855	NA	NA	NA	NA
GT26	3	Bacteroides_dorei_DSM_17855	NA	NA	NA	NA
GH130	2	Bacteroides_dorei_DSM_17855	NA	NA	NA	NA
GH140	2	Bacteroides_dorei_DSM_17855	NA	NA	NA	NA
GH141	2	Bacteroides_dorei_DSM_17855	NA	NA	NA	NA
GH16	2	Bacteroides_dorei_DSM_17855	NA	NA	NA	NA
GH30_4	2	Bacteroides_dorei_DSM_17855	NA	NA	NA	NA
GH33	2	Bacteroides_dorei_DSM_17855	NA	NA	NA	NA
GH43_12	2	Bacteroides_dorei_DSM_17855	NA	NA	NA	NA
GH43_18	2	Bacteroides_dorei_DSM_17855	NA	NA	NA	NA
GH43_24	2	Bacteroides_dorei_DSM_17855	NA	NA	NA	NA
GH43_31	2	Bacteroides_dorei_DSM_17855	NA	NA	NA	NA
GH43_4	2	Bacteroides_dorei_DSM_17855	NA	NA	NA	NA
GH43_9	2	Bacteroides_dorei_DSM_17855	NA	NA	NA	NA
GH73	2	Bacteroides_dorei_DSM_17855	NA	NA	NA	NA
GH89	2	Bacteroides_dorei_DSM_17855	NA	NA	NA	NA
PL1_2	2	Bacteroides_dorei_DSM_17855	NA	NA	NA	NA
PL10_2	2	Bacteroides_dorei_DSM_17855	NA	NA	NA	NA
CE7	2	Bacteroides_dorei_DSM_17855	NA	NA	NA	NA
CE9	2	Bacteroides_dorei_DSM_17855	NA	NA	NA	NA
GT0	2	Bacteroides_dorei_DSM_17855	NA	NA	NA	NA
GT2_Glyco_tranf_2_3	2	Bacteroides_dorei_DSM_17855	NA	NA	NA	NA
GT23	2	Bacteroides_dorei_DSM_17855	NA	NA	NA	NA
GT32	2	Bacteroides_dorei_DSM_17855	NA	NA	NA	NA
GT35	2	Bacteroides_dorei_DSM_17855	NA	NA	NA	NA
GT51	2	Bacteroides_dorei_DSM_17855	NA	NA	NA	NA
GH0	1	Bacteroides_dorei_DSM_17855	NA	NA	NA	NA
GH110	1	Bacteroides_dorei_DSM_17855	NA	NA	NA	NA
GH117	1	Bacteroides_dorei_DSM_17855	NA	NA	NA	NA
GH123	1	Bacteroides_dorei_DSM_17855	NA	NA	NA	NA
GH13_38	1	Bacteroides_dorei_DSM_17855	NA	NA	NA	NA
GH133	1	Bacteroides_dorei_DSM_17855	NA	NA	NA	NA
GH136	1	Bacteroides_dorei_DSM_17855	NA	NA	NA	NA
GH137	1	Bacteroides_dorei_DSM_17855	NA	NA	NA	NA
GH138	1	Bacteroides_dorei_DSM_17855	NA	NA	NA	NA
GH139	1	Bacteroides_dorei_DSM_17855	NA	NA	NA	NA
GH143	1	Bacteroides_dorei_DSM_17855	NA	NA	NA	NA
GH144	1	Bacteroides_dorei_DSM_17855	NA	NA	NA	NA
GH145	1	Bacteroides_dorei_DSM_17855	NA	NA	NA	NA
GH18	1	Bacteroides_dorei_DSM_17855	NA	NA	NA	NA
GH24	1	Bacteroides_dorei_DSM_17855	NA	NA	NA	NA
GH25	1	Bacteroides_dorei_DSM_17855	NA	NA	NA	NA
GH42	1	Bacteroides_dorei_DSM_17855	NA	NA	NA	NA
GH43_1	1	Bacteroides_dorei_DSM_17855	NA	NA	NA	NA
GH43_17	1	Bacteroides_dorei_DSM_17855	NA	NA	NA	NA
GH43_19	1	Bacteroides_dorei_DSM_17855	NA	NA	NA	NA
GH43_29	1	Bacteroides_dorei_DSM_17855	NA	NA	NA	NA
GH43_3	1	Bacteroides_dorei_DSM_17855	NA	NA	NA	NA
GH43_8	1	Bacteroides_dorei_DSM_17855	NA	NA	NA	NA
GH5_7	1	Bacteroides_dorei_DSM_17855	NA	NA	NA	NA
GH57	1	Bacteroides_dorei_DSM_17855	NA	NA	NA	NA
GH77	1	Bacteroides_dorei_DSM_17855	NA	NA	NA	NA
GH84	1	Bacteroides_dorei_DSM_17855	NA	NA	NA	NA
PL0	1	Bacteroides_dorei_DSM_17855	NA	NA	NA	NA
PL10	1	Bacteroides_dorei_DSM_17855	NA	NA	NA	NA
PL22	1	Bacteroides_dorei_DSM_17855	NA	NA	NA	NA
PL26	1	Bacteroides_dorei_DSM_17855	NA	NA	NA	NA
CE11	1	Bacteroides_dorei_DSM_17855	NA	NA	NA	NA
GT14	1	Bacteroides_dorei_DSM_17855	NA	NA	NA	NA
GT19	1	Bacteroides_dorei_DSM_17855	NA	NA	NA	NA
GT20	1	Bacteroides_dorei_DSM_17855	NA	NA	NA	NA
GT28	1	Bacteroides_dorei_DSM_17855	NA	NA	NA	NA
GT3	1	Bacteroides_dorei_DSM_17855	NA	NA	NA	NA
GT30	1	Bacteroides_dorei_DSM_17855	NA	NA	NA	NA
GT5	1	Bacteroides_dorei_DSM_17855	NA	NA	NA	NA
GT83	1	Bacteroides_dorei_DSM_17855	NA	NA	NA	NA
GT9	1	Bacteroides_dorei_DSM_17855	NA	NA	NA	NA
GH2	15	Bacteroides_eggerthii_1_2_48FAA	3.2.1.23|3.2.1.25	beta-1 4-D-galactosidase beta-1 4-D-xylosidase	xylan xyloglucan galactomannan pectin | galactomannan	p_120_book-gene_expression_system_in_fungi_advancements_and_application
GH3	10	Bacteroides_eggerthii_1_2_48FAA	3.2.1.21|3.2.1.37	beta-1 4-D-glucosidase beta-1 4-D-endoglucanase	cellulose xyloglycan galactoglucomannan|Xylan pectin	p_120_book-gene_expression_system_in_fungi_advancements_and_application
GH28	7	Bacteroides_eggerthii_1_2_48FAA	3.2.1.15|3:2 1 67|3.2 1.40	NaN	Pectin	p_120_book-gene_expression_system_in_fungi_advancements_and_application
GH88	5	Bacteroides_eggerthii_1_2_48FAA	3.2.1.-	NaN	Pectin	p_120_book-gene_expression_system_in_fungi_advancements_and_application
CE1	5	Bacteroides_eggerthii_1_2_48FAA	3.1.1.72|3.1.1.73	NaN	Xylan Pectin	p_120_book-gene_expression_system_in_fungi_advancements_and_application
GH105	4	Bacteroides_eggerthii_1_2_48FAA	3.2.1.-	NaN	Pectin	p_120_book-gene_expression_system_in_fungi_advancements_and_application
GH115	4	Bacteroides_eggerthii_1_2_48FAA	3.2.1.139	NaN	Xylan	p_120_book-gene_expression_system_in_fungi_advancements_and_application
GH51	4	Bacteroides_eggerthii_1_2_48FAA	3.2.1.55	NaN	Xylan xyloglucan Pectin	p_120_book-gene_expression_system_in_fungi_advancements_and_application
CE8	4	Bacteroides_eggerthii_1_2_48FAA	3.1.1.11	NaN	Pectin	p_120_book-gene_expression_system_in_fungi_advancements_and_application
GH10	3	Bacteroides_eggerthii_1_2_48FAA	3.2.1.8	NaN	Xylan	p_120_book-gene_expression_system_in_fungi_advancements_and_application
GH31	3	Bacteroides_eggerthii_1_2_48FAA	3.2.1.20	NaN	starch_or_related or Xyloglucan	p_120_book-gene_expression_system_in_fungi_advancements_and_application
GH35	3	Bacteroides_eggerthii_1_2_48FAA	3.2.1.23	beta-1 4-D-galactosidase	xylan xyloglucan galactomannan pectin	p_120_book-gene_expression_system_in_fungi_advancements_and_application
GH78	3	Bacteroides_eggerthii_1_2_48FAA	3.2.1.40	NaN	Pectin	p_120_book-gene_expression_system_in_fungi_advancements_and_application
GH26	2	Bacteroides_eggerthii_1_2_48FAA	3.2.1.78	NaN	galactomannan	p_120_book-gene_expression_system_in_fungi_advancements_and_application
GH67	2	Bacteroides_eggerthii_1_2_48FAA	3.2.1.139	NaN	Xylan	p_120_book-gene_expression_system_in_fungi_advancements_and_application
CE12	2	Bacteroides_eggerthii_1_2_48FAA	3.1.1.-	NaN	Pectin	p_120_book-gene_expression_system_in_fungi_advancements_and_application
CE6	2	Bacteroides_eggerthii_1_2_48FAA	3.1.1.72	NaN	Xylan	p_120_book-gene_expression_system_in_fungi_advancements_and_application
GH13_13	1	Bacteroides_eggerthii_1_2_48FAA	3.2.1.41	Pullulanase	starch_or_related	doi:10.1093/protein/gzl044
GH13_8	1	Bacteroides_eggerthii_1_2_48FAA	2.4.1.8	1 4-alpha-Glucan branching enzyme	starch_or_related	doi:10.1093/protein/gzl044
GH36	1	Bacteroides_eggerthii_1_2_48FAA	3.2.1.22	NaN	Xylan xyloglucan galactomannan	p_120_book-gene_expression_system_in_fungi_advancements_and_application
GH43	1	Bacteroides_eggerthii_1_2_48FAA	3.2.1.37	beta-1 4-D-endoglucanase	Xylan pectin	p_120_book-gene_expression_system_in_fungi_advancements_and_application
GH43	1	Bacteroides_eggerthii_1_2_48FAA	3.2.1.99|3.2.1.145|3.2.1.55	NaN	Pectin|xylan xyloglucan	p_120_book-gene_expression_system_in_fungi_advancements_and_application
CE15	1	Bacteroides_eggerthii_1_2_48FAA	3.1.1.-	NaN	Xylan	p_120_book-gene_expression_system_in_fungi_advancements_and_application
CE4	1	Bacteroides_eggerthii_1_2_48FAA	3.1.1.72	NaN	Xylan	p_120_book-gene_expression_system_in_fungi_advancements_and_application
GT2	12	Bacteroides_eggerthii_1_2_48FAA	NA	NA	NA	NA
GH43_29	6	Bacteroides_eggerthii_1_2_48FAA	NA	NA	NA	NA
GH97	6	Bacteroides_eggerthii_1_2_48FAA	NA	NA	NA	NA
GT4	6	Bacteroides_eggerthii_1_2_48FAA	NA	NA	NA	NA
GH43_10	4	Bacteroides_eggerthii_1_2_48FAA	NA	NA	NA	NA
GT2_Glyco_tranf_2_3	4	Bacteroides_eggerthii_1_2_48FAA	NA	NA	NA	NA
GH106	3	Bacteroides_eggerthii_1_2_48FAA	NA	NA	NA	NA
GH127	3	Bacteroides_eggerthii_1_2_48FAA	NA	NA	NA	NA
GH20	3	Bacteroides_eggerthii_1_2_48FAA	NA	NA	NA	NA
GH23	3	Bacteroides_eggerthii_1_2_48FAA	NA	NA	NA	NA
GH29	3	Bacteroides_eggerthii_1_2_48FAA	NA	NA	NA	NA
GH43_12	3	Bacteroides_eggerthii_1_2_48FAA	NA	NA	NA	NA
GH92	3	Bacteroides_eggerthii_1_2_48FAA	NA	NA	NA	NA
PL15	3	Bacteroides_eggerthii_1_2_48FAA	NA	NA	NA	NA
GT32	3	Bacteroides_eggerthii_1_2_48FAA	NA	NA	NA	NA
GT51	3	Bacteroides_eggerthii_1_2_48FAA	NA	NA	NA	NA
GH13	2	Bacteroides_eggerthii_1_2_48FAA	NA	NA	NA	NA
GH13_36	2	Bacteroides_eggerthii_1_2_48FAA	NA	NA	NA	NA
GH146	2	Bacteroides_eggerthii_1_2_48FAA	NA	NA	NA	NA
GH43_2	2	Bacteroides_eggerthii_1_2_48FAA	NA	NA	NA	NA
GH43_28	2	Bacteroides_eggerthii_1_2_48FAA	NA	NA	NA	NA
GH43_4	2	Bacteroides_eggerthii_1_2_48FAA	NA	NA	NA	NA
GH63	2	Bacteroides_eggerthii_1_2_48FAA	NA	NA	NA	NA
GH65	2	Bacteroides_eggerthii_1_2_48FAA	NA	NA	NA	NA
GH73	2	Bacteroides_eggerthii_1_2_48FAA	NA	NA	NA	NA
GH95	2	Bacteroides_eggerthii_1_2_48FAA	NA	NA	NA	NA
PL0	2	Bacteroides_eggerthii_1_2_48FAA	NA	NA	NA	NA
PL1_2	2	Bacteroides_eggerthii_1_2_48FAA	NA	NA	NA	NA
PL12_2	2	Bacteroides_eggerthii_1_2_48FAA	NA	NA	NA	NA
PL15_2	2	Bacteroides_eggerthii_1_2_48FAA	NA	NA	NA	NA
PL21_1	2	Bacteroides_eggerthii_1_2_48FAA	NA	NA	NA	NA
CE9	2	Bacteroides_eggerthii_1_2_48FAA	NA	NA	NA	NA
GT26	2	Bacteroides_eggerthii_1_2_48FAA	NA	NA	NA	NA
GT35	2	Bacteroides_eggerthii_1_2_48FAA	NA	NA	NA	NA
GH0	1	Bacteroides_eggerthii_1_2_48FAA	NA	NA	NA	NA
GH109	1	Bacteroides_eggerthii_1_2_48FAA	NA	NA	NA	NA
GH120	1	Bacteroides_eggerthii_1_2_48FAA	NA	NA	NA	NA
GH13_38	1	Bacteroides_eggerthii_1_2_48FAA	NA	NA	NA	NA
GH130	1	Bacteroides_eggerthii_1_2_48FAA	NA	NA	NA	NA
GH133	1	Bacteroides_eggerthii_1_2_48FAA	NA	NA	NA	NA
GH136	1	Bacteroides_eggerthii_1_2_48FAA	NA	NA	NA	NA
GH137	1	Bacteroides_eggerthii_1_2_48FAA	NA	NA	NA	NA
GH138	1	Bacteroides_eggerthii_1_2_48FAA	NA	NA	NA	NA
GH139	1	Bacteroides_eggerthii_1_2_48FAA	NA	NA	NA	NA
GH140	1	Bacteroides_eggerthii_1_2_48FAA	NA	NA	NA	NA
GH141	1	Bacteroides_eggerthii_1_2_48FAA	NA	NA	NA	NA
GH143	1	Bacteroides_eggerthii_1_2_48FAA	NA	NA	NA	NA
GH144	1	Bacteroides_eggerthii_1_2_48FAA	NA	NA	NA	NA
GH24	1	Bacteroides_eggerthii_1_2_48FAA	NA	NA	NA	NA
GH25	1	Bacteroides_eggerthii_1_2_48FAA	NA	NA	NA	NA
GH38	1	Bacteroides_eggerthii_1_2_48FAA	NA	NA	NA	NA
GH43_1	1	Bacteroides_eggerthii_1_2_48FAA	NA	NA	NA	NA
GH43_18	1	Bacteroides_eggerthii_1_2_48FAA	NA	NA	NA	NA
GH43_35	1	Bacteroides_eggerthii_1_2_48FAA	NA	NA	NA	NA
GH43_7	1	Bacteroides_eggerthii_1_2_48FAA	NA	NA	NA	NA
GH5_21	1	Bacteroides_eggerthii_1_2_48FAA	NA	NA	NA	NA
GH5_7	1	Bacteroides_eggerthii_1_2_48FAA	NA	NA	NA	NA
GH50	1	Bacteroides_eggerthii_1_2_48FAA	NA	NA	NA	NA
GH57	1	Bacteroides_eggerthii_1_2_48FAA	NA	NA	NA	NA
GH77	1	Bacteroides_eggerthii_1_2_48FAA	NA	NA	NA	NA
GH8	1	Bacteroides_eggerthii_1_2_48FAA	NA	NA	NA	NA
GH9	1	Bacteroides_eggerthii_1_2_48FAA	NA	NA	NA	NA
PL10	1	Bacteroides_eggerthii_1_2_48FAA	NA	NA	NA	NA
PL13	1	Bacteroides_eggerthii_1_2_48FAA	NA	NA	NA	NA
PL17	1	Bacteroides_eggerthii_1_2_48FAA	NA	NA	NA	NA
PL8_2	1	Bacteroides_eggerthii_1_2_48FAA	NA	NA	NA	NA
CE10	1	Bacteroides_eggerthii_1_2_48FAA	NA	NA	NA	NA
CE11	1	Bacteroides_eggerthii_1_2_48FAA	NA	NA	NA	NA
GT11	1	Bacteroides_eggerthii_1_2_48FAA	NA	NA	NA	NA
GT14	1	Bacteroides_eggerthii_1_2_48FAA	NA	NA	NA	NA
GT19	1	Bacteroides_eggerthii_1_2_48FAA	NA	NA	NA	NA
GT2_Glyco_tranf_2_4	1	Bacteroides_eggerthii_1_2_48FAA	NA	NA	NA	NA
GT28	1	Bacteroides_eggerthii_1_2_48FAA	NA	NA	NA	NA
GT3	1	Bacteroides_eggerthii_1_2_48FAA	NA	NA	NA	NA
GT30	1	Bacteroides_eggerthii_1_2_48FAA	NA	NA	NA	NA
GT5	1	Bacteroides_eggerthii_1_2_48FAA	NA	NA	NA	NA
GT8	1	Bacteroides_eggerthii_1_2_48FAA	NA	NA	NA	NA
GT83	1	Bacteroides_eggerthii_1_2_48FAA	NA	NA	NA	NA
GH2	12	Bacteroides_eggerthii_DSM_20697	3.2.1.23|3.2.1.25	beta-1 4-D-galactosidase beta-1 4-D-xylosidase	xylan xyloglucan galactomannan pectin | galactomannan	p_120_book-gene_expression_system_in_fungi_advancements_and_application
GH3	8	Bacteroides_eggerthii_DSM_20697	3.2.1.21|3.2.1.37	beta-1 4-D-glucosidase beta-1 4-D-endoglucanase	cellulose xyloglycan galactoglucomannan|Xylan pectin	p_120_book-gene_expression_system_in_fungi_advancements_and_application
GH105	5	Bacteroides_eggerthii_DSM_20697	3.2.1.-	NaN	Pectin	p_120_book-gene_expression_system_in_fungi_advancements_and_application
GH88	5	Bacteroides_eggerthii_DSM_20697	3.2.1.-	NaN	Pectin	p_120_book-gene_expression_system_in_fungi_advancements_and_application
CE1	5	Bacteroides_eggerthii_DSM_20697	3.1.1.72|3.1.1.73	NaN	Xylan Pectin	p_120_book-gene_expression_system_in_fungi_advancements_and_application
GH28	4	Bacteroides_eggerthii_DSM_20697	3.2.1.15|3:2 1 67|3.2 1.40	NaN	Pectin	p_120_book-gene_expression_system_in_fungi_advancements_and_application
GH78	4	Bacteroides_eggerthii_DSM_20697	3.2.1.40	NaN	Pectin	p_120_book-gene_expression_system_in_fungi_advancements_and_application
CE8	4	Bacteroides_eggerthii_DSM_20697	3.1.1.11	NaN	Pectin	p_120_book-gene_expression_system_in_fungi_advancements_and_application
GH10	3	Bacteroides_eggerthii_DSM_20697	3.2.1.8	NaN	Xylan	p_120_book-gene_expression_system_in_fungi_advancements_and_application
GH115	3	Bacteroides_eggerthii_DSM_20697	3.2.1.139	NaN	Xylan	p_120_book-gene_expression_system_in_fungi_advancements_and_application
GH51	3	Bacteroides_eggerthii_DSM_20697	3.2.1.55	NaN	Xylan xyloglucan Pectin	p_120_book-gene_expression_system_in_fungi_advancements_and_application
GH67	3	Bacteroides_eggerthii_DSM_20697	3.2.1.139	NaN	Xylan	p_120_book-gene_expression_system_in_fungi_advancements_and_application
CE6	3	Bacteroides_eggerthii_DSM_20697	3.1.1.72	NaN	Xylan	p_120_book-gene_expression_system_in_fungi_advancements_and_application
GH31	2	Bacteroides_eggerthii_DSM_20697	3.2.1.20	NaN	starch_or_related or Xyloglucan	p_120_book-gene_expression_system_in_fungi_advancements_and_application
CE12	2	Bacteroides_eggerthii_DSM_20697	3.1.1.-	NaN	Pectin	p_120_book-gene_expression_system_in_fungi_advancements_and_application
CE4	2	Bacteroides_eggerthii_DSM_20697	3.1.1.72	NaN	Xylan	p_120_book-gene_expression_system_in_fungi_advancements_and_application
GH13_13	1	Bacteroides_eggerthii_DSM_20697	3.2.1.41	Pullulanase	starch_or_related	doi:10.1093/protein/gzl044
GH13_8	1	Bacteroides_eggerthii_DSM_20697	2.4.1.8	1 4-alpha-Glucan branching enzyme	starch_or_related	doi:10.1093/protein/gzl044
GH26	1	Bacteroides_eggerthii_DSM_20697	3.2.1.78	NaN	galactomannan	p_120_book-gene_expression_system_in_fungi_advancements_and_application
GH35	1	Bacteroides_eggerthii_DSM_20697	3.2.1.23	beta-1 4-D-galactosidase	xylan xyloglucan galactomannan pectin	p_120_book-gene_expression_system_in_fungi_advancements_and_application
GH43	1	Bacteroides_eggerthii_DSM_20697	3.2.1.37	beta-1 4-D-endoglucanase	Xylan pectin	p_120_book-gene_expression_system_in_fungi_advancements_and_application
GH43	1	Bacteroides_eggerthii_DSM_20697	3.2.1.99|3.2.1.145|3.2.1.55	NaN	Pectin|xylan xyloglucan	p_120_book-gene_expression_system_in_fungi_advancements_and_application
CE15	1	Bacteroides_eggerthii_DSM_20697	3.1.1.-	NaN	Xylan	p_120_book-gene_expression_system_in_fungi_advancements_and_application
GT2	14	Bacteroides_eggerthii_DSM_20697	NA	NA	NA	NA
GT4	8	Bacteroides_eggerthii_DSM_20697	NA	NA	NA	NA
GH29	6	Bacteroides_eggerthii_DSM_20697	NA	NA	NA	NA
GH43_29	5	Bacteroides_eggerthii_DSM_20697	NA	NA	NA	NA
GH43_10	4	Bacteroides_eggerthii_DSM_20697	NA	NA	NA	NA
GH97	4	Bacteroides_eggerthii_DSM_20697	NA	NA	NA	NA
PL15	4	Bacteroides_eggerthii_DSM_20697	NA	NA	NA	NA
GT2_Glyco_tranf_2_3	4	Bacteroides_eggerthii_DSM_20697	NA	NA	NA	NA
GH23	3	Bacteroides_eggerthii_DSM_20697	NA	NA	NA	NA
GH92	3	Bacteroides_eggerthii_DSM_20697	NA	NA	NA	NA
GH95	3	Bacteroides_eggerthii_DSM_20697	NA	NA	NA	NA
PL12_2	3	Bacteroides_eggerthii_DSM_20697	NA	NA	NA	NA
GH106	2	Bacteroides_eggerthii_DSM_20697	NA	NA	NA	NA
GH13	2	Bacteroides_eggerthii_DSM_20697	NA	NA	NA	NA
GH13_36	2	Bacteroides_eggerthii_DSM_20697	NA	NA	NA	NA
GH20	2	Bacteroides_eggerthii_DSM_20697	NA	NA	NA	NA
GH43_12	2	Bacteroides_eggerthii_DSM_20697	NA	NA	NA	NA
GH43_2	2	Bacteroides_eggerthii_DSM_20697	NA	NA	NA	NA
GH43_28	2	Bacteroides_eggerthii_DSM_20697	NA	NA	NA	NA
GH43_4	2	Bacteroides_eggerthii_DSM_20697	NA	NA	NA	NA
GH65	2	Bacteroides_eggerthii_DSM_20697	NA	NA	NA	NA
GH73	2	Bacteroides_eggerthii_DSM_20697	NA	NA	NA	NA
PL1_2	2	Bacteroides_eggerthii_DSM_20697	NA	NA	NA	NA
PL15_2	2	Bacteroides_eggerthii_DSM_20697	NA	NA	NA	NA
PL21_1	2	Bacteroides_eggerthii_DSM_20697	NA	NA	NA	NA
PL8_2	2	Bacteroides_eggerthii_DSM_20697	NA	NA	NA	NA
CE9	2	Bacteroides_eggerthii_DSM_20697	NA	NA	NA	NA
GT32	2	Bacteroides_eggerthii_DSM_20697	NA	NA	NA	NA
GT51	2	Bacteroides_eggerthii_DSM_20697	NA	NA	NA	NA
GH0	1	Bacteroides_eggerthii_DSM_20697	NA	NA	NA	NA
GH109	1	Bacteroides_eggerthii_DSM_20697	NA	NA	NA	NA
GH120	1	Bacteroides_eggerthii_DSM_20697	NA	NA	NA	NA
GH127	1	Bacteroides_eggerthii_DSM_20697	NA	NA	NA	NA
GH13_38	1	Bacteroides_eggerthii_DSM_20697	NA	NA	NA	NA
GH130	1	Bacteroides_eggerthii_DSM_20697	NA	NA	NA	NA
GH133	1	Bacteroides_eggerthii_DSM_20697	NA	NA	NA	NA
GH137	1	Bacteroides_eggerthii_DSM_20697	NA	NA	NA	NA
GH138	1	Bacteroides_eggerthii_DSM_20697	NA	NA	NA	NA
GH139	1	Bacteroides_eggerthii_DSM_20697	NA	NA	NA	NA
GH140	1	Bacteroides_eggerthii_DSM_20697	NA	NA	NA	NA
GH141	1	Bacteroides_eggerthii_DSM_20697	NA	NA	NA	NA
GH143	1	Bacteroides_eggerthii_DSM_20697	NA	NA	NA	NA
GH144	1	Bacteroides_eggerthii_DSM_20697	NA	NA	NA	NA
GH146	1	Bacteroides_eggerthii_DSM_20697	NA	NA	NA	NA
GH25	1	Bacteroides_eggerthii_DSM_20697	NA	NA	NA	NA
GH43_1	1	Bacteroides_eggerthii_DSM_20697	NA	NA	NA	NA
GH43_18	1	Bacteroides_eggerthii_DSM_20697	NA	NA	NA	NA
GH43_35	1	Bacteroides_eggerthii_DSM_20697	NA	NA	NA	NA
GH43_7	1	Bacteroides_eggerthii_DSM_20697	NA	NA	NA	NA
GH5_21	1	Bacteroides_eggerthii_DSM_20697	NA	NA	NA	NA
GH5_7	1	Bacteroides_eggerthii_DSM_20697	NA	NA	NA	NA
GH50	1	Bacteroides_eggerthii_DSM_20697	NA	NA	NA	NA
GH57	1	Bacteroides_eggerthii_DSM_20697	NA	NA	NA	NA
GH63	1	Bacteroides_eggerthii_DSM_20697	NA	NA	NA	NA
GH77	1	Bacteroides_eggerthii_DSM_20697	NA	NA	NA	NA
GH8	1	Bacteroides_eggerthii_DSM_20697	NA	NA	NA	NA
GH9	1	Bacteroides_eggerthii_DSM_20697	NA	NA	NA	NA
PL0	1	Bacteroides_eggerthii_DSM_20697	NA	NA	NA	NA
PL10	1	Bacteroides_eggerthii_DSM_20697	NA	NA	NA	NA
PL12	1	Bacteroides_eggerthii_DSM_20697	NA	NA	NA	NA
PL13	1	Bacteroides_eggerthii_DSM_20697	NA	NA	NA	NA
PL17	1	Bacteroides_eggerthii_DSM_20697	NA	NA	NA	NA
PL17_2	1	Bacteroides_eggerthii_DSM_20697	NA	NA	NA	NA
PL6	1	Bacteroides_eggerthii_DSM_20697	NA	NA	NA	NA
CE10	1	Bacteroides_eggerthii_DSM_20697	NA	NA	NA	NA
CE11	1	Bacteroides_eggerthii_DSM_20697	NA	NA	NA	NA
GT11	1	Bacteroides_eggerthii_DSM_20697	NA	NA	NA	NA
GT19	1	Bacteroides_eggerthii_DSM_20697	NA	NA	NA	NA
GT2_Glyco_tranf_2_4	1	Bacteroides_eggerthii_DSM_20697	NA	NA	NA	NA
GT26	1	Bacteroides_eggerthii_DSM_20697	NA	NA	NA	NA
GT28	1	Bacteroides_eggerthii_DSM_20697	NA	NA	NA	NA
GT3	1	Bacteroides_eggerthii_DSM_20697	NA	NA	NA	NA
GT30	1	Bacteroides_eggerthii_DSM_20697	NA	NA	NA	NA
GT35	1	Bacteroides_eggerthii_DSM_20697	NA	NA	NA	NA
GT5	1	Bacteroides_eggerthii_DSM_20697	NA	NA	NA	NA
GT8	1	Bacteroides_eggerthii_DSM_20697	NA	NA	NA	NA
GT83	1	Bacteroides_eggerthii_DSM_20697	NA	NA	NA	NA
GH3	16	Bacteroides_finegoldii_DSM_17565	3.2.1.21|3.2.1.37	beta-1 4-D-glucosidase beta-1 4-D-endoglucanase	cellulose xyloglycan galactoglucomannan|Xylan pectin	p_120_book-gene_expression_system_in_fungi_advancements_and_application
GH2	12	Bacteroides_finegoldii_DSM_17565	3.2.1.23|3.2.1.25	beta-1 4-D-galactosidase beta-1 4-D-xylosidase	xylan xyloglucan galactomannan pectin | galactomannan	p_120_book-gene_expression_system_in_fungi_advancements_and_application
GH28	10	Bacteroides_finegoldii_DSM_17565	3.2.1.15|3:2 1 67|3.2 1.40	NaN	Pectin	p_120_book-gene_expression_system_in_fungi_advancements_and_application
CE8	10	Bacteroides_finegoldii_DSM_17565	3.1.1.11	NaN	Pectin	p_120_book-gene_expression_system_in_fungi_advancements_and_application
GH105	6	Bacteroides_finegoldii_DSM_17565	3.2.1.-	NaN	Pectin	p_120_book-gene_expression_system_in_fungi_advancements_and_application
GH78	4	Bacteroides_finegoldii_DSM_17565	3.2.1.40	NaN	Pectin	p_120_book-gene_expression_system_in_fungi_advancements_and_application
CE12	4	Bacteroides_finegoldii_DSM_17565	3.1.1.-	NaN	Pectin	p_120_book-gene_expression_system_in_fungi_advancements_and_application
GH51	3	Bacteroides_finegoldii_DSM_17565	3.2.1.55	NaN	Xylan xyloglucan Pectin	p_120_book-gene_expression_system_in_fungi_advancements_and_application
GH88	3	Bacteroides_finegoldii_DSM_17565	3.2.1.-	NaN	Pectin	p_120_book-gene_expression_system_in_fungi_advancements_and_application
CE4	3	Bacteroides_finegoldii_DSM_17565	3.1.1.72	NaN	Xylan	p_120_book-gene_expression_system_in_fungi_advancements_and_application
GH31	2	Bacteroides_finegoldii_DSM_17565	3.2.1.20	NaN	starch_or_related or Xyloglucan	p_120_book-gene_expression_system_in_fungi_advancements_and_application
GH32	2	Bacteroides_finegoldii_DSM_17565	3.2.1.7|3.2.1.80|3.2.1.26	NaN	Inulin	p_120_book-gene_expression_system_in_fungi_advancements_and_application
GH35	2	Bacteroides_finegoldii_DSM_17565	3.2.1.23	beta-1 4-D-galactosidase	xylan xyloglucan galactomannan pectin	p_120_book-gene_expression_system_in_fungi_advancements_and_application
GH36	2	Bacteroides_finegoldii_DSM_17565	3.2.1.22	NaN	Xylan xyloglucan galactomannan	p_120_book-gene_expression_system_in_fungi_advancements_and_application
GH115	1	Bacteroides_finegoldii_DSM_17565	3.2.1.139	NaN	Xylan	p_120_book-gene_expression_system_in_fungi_advancements_and_application
GH13_13	1	Bacteroides_finegoldii_DSM_17565	3.2.1.41	Pullulanase	starch_or_related	doi:10.1093/protein/gzl044
GH13_8	1	Bacteroides_finegoldii_DSM_17565	2.4.1.8	1 4-alpha-Glucan branching enzyme	starch_or_related	doi:10.1093/protein/gzl044
GH15	1	Bacteroides_finegoldii_DSM_17565	3.2.1.3	NaN	starch_or_related	p_120_book-gene_expression_system_in_fungi_advancements_and_application
GH27	1	Bacteroides_finegoldii_DSM_17565	3.2.1.22	NaN	Xylan xyloglucan galactomannan	p_120_book-gene_expression_system_in_fungi_advancements_and_application
GH53	1	Bacteroides_finegoldii_DSM_17565	3.2.1.89	NaN	Pectin	p_120_book-gene_expression_system_in_fungi_advancements_and_application
CE1	1	Bacteroides_finegoldii_DSM_17565	3.1.1.72|3.1.1.73	NaN	Xylan Pectin	p_120_book-gene_expression_system_in_fungi_advancements_and_application
GT2	14	Bacteroides_finegoldii_DSM_17565	NA	NA	NA	NA
GT4	9	Bacteroides_finegoldii_DSM_17565	NA	NA	NA	NA
GH92	8	Bacteroides_finegoldii_DSM_17565	NA	NA	NA	NA
PL1_2	7	Bacteroides_finegoldii_DSM_17565	NA	NA	NA	NA
GH97	6	Bacteroides_finegoldii_DSM_17565	NA	NA	NA	NA
GH20	5	Bacteroides_finegoldii_DSM_17565	NA	NA	NA	NA
GH95	5	Bacteroides_finegoldii_DSM_17565	NA	NA	NA	NA
GH43_24	4	Bacteroides_finegoldii_DSM_17565	NA	NA	NA	NA
PL12_2	4	Bacteroides_finegoldii_DSM_17565	NA	NA	NA	NA
GH106	3	Bacteroides_finegoldii_DSM_17565	NA	NA	NA	NA
GH23	3	Bacteroides_finegoldii_DSM_17565	NA	NA	NA	NA
GH73	3	Bacteroides_finegoldii_DSM_17565	NA	NA	NA	NA
GH76	3	Bacteroides_finegoldii_DSM_17565	NA	NA	NA	NA
GT51	3	Bacteroides_finegoldii_DSM_17565	NA	NA	NA	NA
GH144	2	Bacteroides_finegoldii_DSM_17565	NA	NA	NA	NA
GH146	2	Bacteroides_finegoldii_DSM_17565	NA	NA	NA	NA
GH18	2	Bacteroides_finegoldii_DSM_17565	NA	NA	NA	NA
GH30_4	2	Bacteroides_finegoldii_DSM_17565	NA	NA	NA	NA
GH43_10	2	Bacteroides_finegoldii_DSM_17565	NA	NA	NA	NA
GH43_18	2	Bacteroides_finegoldii_DSM_17565	NA	NA	NA	NA
PL0	2	Bacteroides_finegoldii_DSM_17565	NA	NA	NA	NA
PL11	2	Bacteroides_finegoldii_DSM_17565	NA	NA	NA	NA
PL8_2	2	Bacteroides_finegoldii_DSM_17565	NA	NA	NA	NA
CE9	2	Bacteroides_finegoldii_DSM_17565	NA	NA	NA	NA
GT0	2	Bacteroides_finegoldii_DSM_17565	NA	NA	NA	NA
GT35	2	Bacteroides_finegoldii_DSM_17565	NA	NA	NA	NA
GH0	1	Bacteroides_finegoldii_DSM_17565	NA	NA	NA	NA
GH109	1	Bacteroides_finegoldii_DSM_17565	NA	NA	NA	NA
GH123	1	Bacteroides_finegoldii_DSM_17565	NA	NA	NA	NA
GH127	1	Bacteroides_finegoldii_DSM_17565	NA	NA	NA	NA
GH13	1	Bacteroides_finegoldii_DSM_17565	NA	NA	NA	NA
GH13_38	1	Bacteroides_finegoldii_DSM_17565	NA	NA	NA	NA
GH130	1	Bacteroides_finegoldii_DSM_17565	NA	NA	NA	NA
GH133	1	Bacteroides_finegoldii_DSM_17565	NA	NA	NA	NA
GH137	1	Bacteroides_finegoldii_DSM_17565	NA	NA	NA	NA
GH138	1	Bacteroides_finegoldii_DSM_17565	NA	NA	NA	NA
GH139	1	Bacteroides_finegoldii_DSM_17565	NA	NA	NA	NA
GH140	1	Bacteroides_finegoldii_DSM_17565	NA	NA	NA	NA
GH141	1	Bacteroides_finegoldii_DSM_17565	NA	NA	NA	NA
GH143	1	Bacteroides_finegoldii_DSM_17565	NA	NA	NA	NA
GH145	1	Bacteroides_finegoldii_DSM_17565	NA	NA	NA	NA
GH147	1	Bacteroides_finegoldii_DSM_17565	NA	NA	NA	NA
GH16	1	Bacteroides_finegoldii_DSM_17565	NA	NA	NA	NA
GH24	1	Bacteroides_finegoldii_DSM_17565	NA	NA	NA	NA
GH25	1	Bacteroides_finegoldii_DSM_17565	NA	NA	NA	NA
GH29	1	Bacteroides_finegoldii_DSM_17565	NA	NA	NA	NA
GH30	1	Bacteroides_finegoldii_DSM_17565	NA	NA	NA	NA
GH33	1	Bacteroides_finegoldii_DSM_17565	NA	NA	NA	NA
GH43_19	1	Bacteroides_finegoldii_DSM_17565	NA	NA	NA	NA
GH43_2	1	Bacteroides_finegoldii_DSM_17565	NA	NA	NA	NA
GH43_28	1	Bacteroides_finegoldii_DSM_17565	NA	NA	NA	NA
GH43_3	1	Bacteroides_finegoldii_DSM_17565	NA	NA	NA	NA
GH43_31	1	Bacteroides_finegoldii_DSM_17565	NA	NA	NA	NA
GH5_38	1	Bacteroides_finegoldii_DSM_17565	NA	NA	NA	NA
GH57	1	Bacteroides_finegoldii_DSM_17565	NA	NA	NA	NA
GH65	1	Bacteroides_finegoldii_DSM_17565	NA	NA	NA	NA
GH66	1	Bacteroides_finegoldii_DSM_17565	NA	NA	NA	NA
GH77	1	Bacteroides_finegoldii_DSM_17565	NA	NA	NA	NA
GH89	1	Bacteroides_finegoldii_DSM_17565	NA	NA	NA	NA
GH99	1	Bacteroides_finegoldii_DSM_17565	NA	NA	NA	NA
PL10	1	Bacteroides_finegoldii_DSM_17565	NA	NA	NA	NA
PL13	1	Bacteroides_finegoldii_DSM_17565	NA	NA	NA	NA
PL15	1	Bacteroides_finegoldii_DSM_17565	NA	NA	NA	NA
PL15_2	1	Bacteroides_finegoldii_DSM_17565	NA	NA	NA	NA
PL27	1	Bacteroides_finegoldii_DSM_17565	NA	NA	NA	NA
CE11	1	Bacteroides_finegoldii_DSM_17565	NA	NA	NA	NA
CE14	1	Bacteroides_finegoldii_DSM_17565	NA	NA	NA	NA
CE7	1	Bacteroides_finegoldii_DSM_17565	NA	NA	NA	NA
GT19	1	Bacteroides_finegoldii_DSM_17565	NA	NA	NA	NA
GT2_Glyco_tranf_2_3	1	Bacteroides_finegoldii_DSM_17565	NA	NA	NA	NA
GT20	1	Bacteroides_finegoldii_DSM_17565	NA	NA	NA	NA
GT28	1	Bacteroides_finegoldii_DSM_17565	NA	NA	NA	NA
GT3	1	Bacteroides_finegoldii_DSM_17565	NA	NA	NA	NA
GT30	1	Bacteroides_finegoldii_DSM_17565	NA	NA	NA	NA
GT5	1	Bacteroides_finegoldii_DSM_17565	NA	NA	NA	NA
GT83	1	Bacteroides_finegoldii_DSM_17565	NA	NA	NA	NA
GT9	1	Bacteroides_finegoldii_DSM_17565	NA	NA	NA	NA
GT94	1	Bacteroides_finegoldii_DSM_17565	NA	NA	NA	NA
GH2	19	Bacteroides_fragilis_3_1_12	3.2.1.23|3.2.1.25	beta-1 4-D-galactosidase beta-1 4-D-xylosidase	xylan xyloglucan galactomannan pectin | galactomannan	p_120_book-gene_expression_system_in_fungi_advancements_and_application
GH3	7	Bacteroides_fragilis_3_1_12	3.2.1.21|3.2.1.37	beta-1 4-D-glucosidase beta-1 4-D-endoglucanase	cellulose xyloglycan galactoglucomannan|Xylan pectin	p_120_book-gene_expression_system_in_fungi_advancements_and_application
GH31	4	Bacteroides_fragilis_3_1_12	3.2.1.20	NaN	starch_or_related or Xyloglucan	p_120_book-gene_expression_system_in_fungi_advancements_and_application
CE4	4	Bacteroides_fragilis_3_1_12	3.1.1.72	NaN	Xylan	p_120_book-gene_expression_system_in_fungi_advancements_and_application
GH27	3	Bacteroides_fragilis_3_1_12	3.2.1.22	NaN	Xylan xyloglucan galactomannan	p_120_book-gene_expression_system_in_fungi_advancements_and_application
GH35	3	Bacteroides_fragilis_3_1_12	3.2.1.23	beta-1 4-D-galactosidase	xylan xyloglucan galactomannan pectin	p_120_book-gene_expression_system_in_fungi_advancements_and_application
GH26	2	Bacteroides_fragilis_3_1_12	3.2.1.78	NaN	galactomannan	p_120_book-gene_expression_system_in_fungi_advancements_and_application
GH32	2	Bacteroides_fragilis_3_1_12	3.2.1.7|3.2.1.80|3.2.1.26	NaN	Inulin	p_120_book-gene_expression_system_in_fungi_advancements_and_application
GH36	2	Bacteroides_fragilis_3_1_12	3.2.1.22	NaN	Xylan xyloglucan galactomannan	p_120_book-gene_expression_system_in_fungi_advancements_and_application
CE1	2	Bacteroides_fragilis_3_1_12	3.1.1.72|3.1.1.73	NaN	Xylan Pectin	p_120_book-gene_expression_system_in_fungi_advancements_and_application
GH115	1	Bacteroides_fragilis_3_1_12	3.2.1.139	NaN	Xylan	p_120_book-gene_expression_system_in_fungi_advancements_and_application
GH13_13	1	Bacteroides_fragilis_3_1_12	3.2.1.41	Pullulanase	starch_or_related	doi:10.1093/protein/gzl044
GH13_5	1	Bacteroides_fragilis_3_1_12	3.2.1.1	alpha-Amylase	starch_or_related	doi:10.1093/protein/gzl044
GH13_8	1	Bacteroides_fragilis_3_1_12	2.4.1.8	1 4-alpha-Glucan branching enzyme	starch_or_related	doi:10.1093/protein/gzl044
GH43	1	Bacteroides_fragilis_3_1_12	3.2.1.37	beta-1 4-D-endoglucanase	Xylan pectin	p_120_book-gene_expression_system_in_fungi_advancements_and_application
GH43	1	Bacteroides_fragilis_3_1_12	3.2.1.99|3.2.1.145|3.2.1.55	NaN	Pectin|xylan xyloglucan	p_120_book-gene_expression_system_in_fungi_advancements_and_application
GH51	1	Bacteroides_fragilis_3_1_12	3.2.1.55	NaN	Xylan xyloglucan Pectin	p_120_book-gene_expression_system_in_fungi_advancements_and_application
GH88	1	Bacteroides_fragilis_3_1_12	3.2.1.-	NaN	Pectin	p_120_book-gene_expression_system_in_fungi_advancements_and_application
GT2	34	Bacteroides_fragilis_3_1_12	NA	NA	NA	NA
GT4	21	Bacteroides_fragilis_3_1_12	NA	NA	NA	NA
GH20	12	Bacteroides_fragilis_3_1_12	NA	NA	NA	NA
GH29	9	Bacteroides_fragilis_3_1_12	NA	NA	NA	NA
GH92	8	Bacteroides_fragilis_3_1_12	NA	NA	NA	NA
GH127	5	Bacteroides_fragilis_3_1_12	NA	NA	NA	NA
GH16	4	Bacteroides_fragilis_3_1_12	NA	NA	NA	NA
GH95	4	Bacteroides_fragilis_3_1_12	NA	NA	NA	NA
GT51	4	Bacteroides_fragilis_3_1_12	NA	NA	NA	NA
GH23	3	Bacteroides_fragilis_3_1_12	NA	NA	NA	NA
GH73	3	Bacteroides_fragilis_3_1_12	NA	NA	NA	NA
GH97	3	Bacteroides_fragilis_3_1_12	NA	NA	NA	NA
GH109	2	Bacteroides_fragilis_3_1_12	NA	NA	NA	NA
GH110	2	Bacteroides_fragilis_3_1_12	NA	NA	NA	NA
GH13	2	Bacteroides_fragilis_3_1_12	NA	NA	NA	NA
GH130	2	Bacteroides_fragilis_3_1_12	NA	NA	NA	NA
GH144	2	Bacteroides_fragilis_3_1_12	NA	NA	NA	NA
GH33	2	Bacteroides_fragilis_3_1_12	NA	NA	NA	NA
GH43_26	2	Bacteroides_fragilis_3_1_12	NA	NA	NA	NA
GH76	2	Bacteroides_fragilis_3_1_12	NA	NA	NA	NA
CE9	2	Bacteroides_fragilis_3_1_12	NA	NA	NA	NA
GT11	2	Bacteroides_fragilis_3_1_12	NA	NA	NA	NA
GT2_Glyco_tranf_2_3	2	Bacteroides_fragilis_3_1_12	NA	NA	NA	NA
GT83	2	Bacteroides_fragilis_3_1_12	NA	NA	NA	NA
GH0	1	Bacteroides_fragilis_3_1_12	NA	NA	NA	NA
GH108	1	Bacteroides_fragilis_3_1_12	NA	NA	NA	NA
GH120	1	Bacteroides_fragilis_3_1_12	NA	NA	NA	NA
GH123	1	Bacteroides_fragilis_3_1_12	NA	NA	NA	NA
GH125	1	Bacteroides_fragilis_3_1_12	NA	NA	NA	NA
GH13_38	1	Bacteroides_fragilis_3_1_12	NA	NA	NA	NA
GH133	1	Bacteroides_fragilis_3_1_12	NA	NA	NA	NA
GH141	1	Bacteroides_fragilis_3_1_12	NA	NA	NA	NA
GH18	1	Bacteroides_fragilis_3_1_12	NA	NA	NA	NA
GH24	1	Bacteroides_fragilis_3_1_12	NA	NA	NA	NA
GH25	1	Bacteroides_fragilis_3_1_12	NA	NA	NA	NA
GH38	1	Bacteroides_fragilis_3_1_12	NA	NA	NA	NA
GH43_10	1	Bacteroides_fragilis_3_1_12	NA	NA	NA	NA
GH43_24	1	Bacteroides_fragilis_3_1_12	NA	NA	NA	NA
GH43_28	1	Bacteroides_fragilis_3_1_12	NA	NA	NA	NA
GH43_3	1	Bacteroides_fragilis_3_1_12	NA	NA	NA	NA
GH43_31	1	Bacteroides_fragilis_3_1_12	NA	NA	NA	NA
GH5_7	1	Bacteroides_fragilis_3_1_12	NA	NA	NA	NA
GH57	1	Bacteroides_fragilis_3_1_12	NA	NA	NA	NA
GH65	1	Bacteroides_fragilis_3_1_12	NA	NA	NA	NA
GH77	1	Bacteroides_fragilis_3_1_12	NA	NA	NA	NA
GH84	1	Bacteroides_fragilis_3_1_12	NA	NA	NA	NA
GH89	1	Bacteroides_fragilis_3_1_12	NA	NA	NA	NA
GH9	1	Bacteroides_fragilis_3_1_12	NA	NA	NA	NA
PL0	1	Bacteroides_fragilis_3_1_12	NA	NA	NA	NA
PL8_3	1	Bacteroides_fragilis_3_1_12	NA	NA	NA	NA
CE11	1	Bacteroides_fragilis_3_1_12	NA	NA	NA	NA
GT0	1	Bacteroides_fragilis_3_1_12	NA	NA	NA	NA
GT10	1	Bacteroides_fragilis_3_1_12	NA	NA	NA	NA
GT101	1	Bacteroides_fragilis_3_1_12	NA	NA	NA	NA
GT19	1	Bacteroides_fragilis_3_1_12	NA	NA	NA	NA
GT26	1	Bacteroides_fragilis_3_1_12	NA	NA	NA	NA
GT28	1	Bacteroides_fragilis_3_1_12	NA	NA	NA	NA
GT3	1	Bacteroides_fragilis_3_1_12	NA	NA	NA	NA
GT30	1	Bacteroides_fragilis_3_1_12	NA	NA	NA	NA
GT32	1	Bacteroides_fragilis_3_1_12	NA	NA	NA	NA
GT35	1	Bacteroides_fragilis_3_1_12	NA	NA	NA	NA
GT5	1	Bacteroides_fragilis_3_1_12	NA	NA	NA	NA
GT8	1	Bacteroides_fragilis_3_1_12	NA	NA	NA	NA
GT94	1	Bacteroides_fragilis_3_1_12	NA	NA	NA	NA
GH2	18	Bacteroides_fragilis_CL03T00C08	3.2.1.23|3.2.1.25	beta-1 4-D-galactosidase beta-1 4-D-xylosidase	xylan xyloglucan galactomannan pectin | galactomannan	p_120_book-gene_expression_system_in_fungi_advancements_and_application
GH3	10	Bacteroides_fragilis_CL03T00C08	3.2.1.21|3.2.1.37	beta-1 4-D-glucosidase beta-1 4-D-endoglucanase	cellulose xyloglycan galactoglucomannan|Xylan pectin	p_120_book-gene_expression_system_in_fungi_advancements_and_application
GH31	4	Bacteroides_fragilis_CL03T00C08	3.2.1.20	NaN	starch_or_related or Xyloglucan	p_120_book-gene_expression_system_in_fungi_advancements_and_application
GH35	4	Bacteroides_fragilis_CL03T00C08	3.2.1.23	beta-1 4-D-galactosidase	xylan xyloglucan galactomannan pectin	p_120_book-gene_expression_system_in_fungi_advancements_and_application
GH36	3	Bacteroides_fragilis_CL03T00C08	3.2.1.22	NaN	Xylan xyloglucan galactomannan	p_120_book-gene_expression_system_in_fungi_advancements_and_application
GH26	2	Bacteroides_fragilis_CL03T00C08	3.2.1.78	NaN	galactomannan	p_120_book-gene_expression_system_in_fungi_advancements_and_application
GH27	2	Bacteroides_fragilis_CL03T00C08	3.2.1.22	NaN	Xylan xyloglucan galactomannan	p_120_book-gene_expression_system_in_fungi_advancements_and_application
GH32	2	Bacteroides_fragilis_CL03T00C08	3.2.1.7|3.2.1.80|3.2.1.26	NaN	Inulin	p_120_book-gene_expression_system_in_fungi_advancements_and_application
GH43	2	Bacteroides_fragilis_CL03T00C08	3.2.1.37	beta-1 4-D-endoglucanase	Xylan pectin	p_120_book-gene_expression_system_in_fungi_advancements_and_application
GH43	2	Bacteroides_fragilis_CL03T00C08	3.2.1.99|3.2.1.145|3.2.1.55	NaN	Pectin|xylan xyloglucan	p_120_book-gene_expression_system_in_fungi_advancements_and_application
GH51	2	Bacteroides_fragilis_CL03T00C08	3.2.1.55	NaN	Xylan xyloglucan Pectin	p_120_book-gene_expression_system_in_fungi_advancements_and_application
GH78	2	Bacteroides_fragilis_CL03T00C08	3.2.1.40	NaN	Pectin	p_120_book-gene_expression_system_in_fungi_advancements_and_application
CE1	2	Bacteroides_fragilis_CL03T00C08	3.1.1.72|3.1.1.73	NaN	Xylan Pectin	p_120_book-gene_expression_system_in_fungi_advancements_and_application
CE4	2	Bacteroides_fragilis_CL03T00C08	3.1.1.72	NaN	Xylan	p_120_book-gene_expression_system_in_fungi_advancements_and_application
GH115	1	Bacteroides_fragilis_CL03T00C08	3.2.1.139	NaN	Xylan	p_120_book-gene_expression_system_in_fungi_advancements_and_application
GH13_13	1	Bacteroides_fragilis_CL03T00C08	3.2.1.41	Pullulanase	starch_or_related	doi:10.1093/protein/gzl044
GH13_5	1	Bacteroides_fragilis_CL03T00C08	3.2.1.1	alpha-Amylase	starch_or_related	doi:10.1093/protein/gzl044
GH13_8	1	Bacteroides_fragilis_CL03T00C08	2.4.1.8	1 4-alpha-Glucan branching enzyme	starch_or_related	doi:10.1093/protein/gzl044
GH88	1	Bacteroides_fragilis_CL03T00C08	3.2.1.-	NaN	Pectin	p_120_book-gene_expression_system_in_fungi_advancements_and_application
GT2	25	Bacteroides_fragilis_CL03T00C08	NA	NA	NA	NA
GT4	17	Bacteroides_fragilis_CL03T00C08	NA	NA	NA	NA
GH20	10	Bacteroides_fragilis_CL03T00C08	NA	NA	NA	NA
GH29	9	Bacteroides_fragilis_CL03T00C08	NA	NA	NA	NA
GH92	9	Bacteroides_fragilis_CL03T00C08	NA	NA	NA	NA
GH127	5	Bacteroides_fragilis_CL03T00C08	NA	NA	NA	NA
GH16	4	Bacteroides_fragilis_CL03T00C08	NA	NA	NA	NA
GH33	4	Bacteroides_fragilis_CL03T00C08	NA	NA	NA	NA
GH97	4	Bacteroides_fragilis_CL03T00C08	NA	NA	NA	NA
GT51	4	Bacteroides_fragilis_CL03T00C08	NA	NA	NA	NA
GH23	3	Bacteroides_fragilis_CL03T00C08	NA	NA	NA	NA
GH76	3	Bacteroides_fragilis_CL03T00C08	NA	NA	NA	NA
GH95	3	Bacteroides_fragilis_CL03T00C08	NA	NA	NA	NA
GH109	2	Bacteroides_fragilis_CL03T00C08	NA	NA	NA	NA
GH110	2	Bacteroides_fragilis_CL03T00C08	NA	NA	NA	NA
GH13	2	Bacteroides_fragilis_CL03T00C08	NA	NA	NA	NA
GH130	2	Bacteroides_fragilis_CL03T00C08	NA	NA	NA	NA
GH144	2	Bacteroides_fragilis_CL03T00C08	NA	NA	NA	NA
GH18	2	Bacteroides_fragilis_CL03T00C08	NA	NA	NA	NA
GH43_26	2	Bacteroides_fragilis_CL03T00C08	NA	NA	NA	NA
GH89	2	Bacteroides_fragilis_CL03T00C08	NA	NA	NA	NA
CE9	2	Bacteroides_fragilis_CL03T00C08	NA	NA	NA	NA
GT0	2	Bacteroides_fragilis_CL03T00C08	NA	NA	NA	NA
GT2_Glyco_tranf_2_3	2	Bacteroides_fragilis_CL03T00C08	NA	NA	NA	NA
GT32	2	Bacteroides_fragilis_CL03T00C08	NA	NA	NA	NA
GT8	2	Bacteroides_fragilis_CL03T00C08	NA	NA	NA	NA
GT83	2	Bacteroides_fragilis_CL03T00C08	NA	NA	NA	NA
GT94	2	Bacteroides_fragilis_CL03T00C08	NA	NA	NA	NA
GH0	1	Bacteroides_fragilis_CL03T00C08	NA	NA	NA	NA
GH123	1	Bacteroides_fragilis_CL03T00C08	NA	NA	NA	NA
GH125	1	Bacteroides_fragilis_CL03T00C08	NA	NA	NA	NA
GH13_38	1	Bacteroides_fragilis_CL03T00C08	NA	NA	NA	NA
GH133	1	Bacteroides_fragilis_CL03T00C08	NA	NA	NA	NA
GH137	1	Bacteroides_fragilis_CL03T00C08	NA	NA	NA	NA
GH141	1	Bacteroides_fragilis_CL03T00C08	NA	NA	NA	NA
GH142	1	Bacteroides_fragilis_CL03T00C08	NA	NA	NA	NA
GH25	1	Bacteroides_fragilis_CL03T00C08	NA	NA	NA	NA
GH38	1	Bacteroides_fragilis_CL03T00C08	NA	NA	NA	NA
GH43_10	1	Bacteroides_fragilis_CL03T00C08	NA	NA	NA	NA
GH43_24	1	Bacteroides_fragilis_CL03T00C08	NA	NA	NA	NA
GH43_28	1	Bacteroides_fragilis_CL03T00C08	NA	NA	NA	NA
GH43_3	1	Bacteroides_fragilis_CL03T00C08	NA	NA	NA	NA
GH43_31	1	Bacteroides_fragilis_CL03T00C08	NA	NA	NA	NA
GH5_7	1	Bacteroides_fragilis_CL03T00C08	NA	NA	NA	NA
GH57	1	Bacteroides_fragilis_CL03T00C08	NA	NA	NA	NA
GH65	1	Bacteroides_fragilis_CL03T00C08	NA	NA	NA	NA
GH73	1	Bacteroides_fragilis_CL03T00C08	NA	NA	NA	NA
GH77	1	Bacteroides_fragilis_CL03T00C08	NA	NA	NA	NA
GH84	1	Bacteroides_fragilis_CL03T00C08	NA	NA	NA	NA
PL0	1	Bacteroides_fragilis_CL03T00C08	NA	NA	NA	NA
PL8	1	Bacteroides_fragilis_CL03T00C08	NA	NA	NA	NA
CE11	1	Bacteroides_fragilis_CL03T00C08	NA	NA	NA	NA
GT10	1	Bacteroides_fragilis_CL03T00C08	NA	NA	NA	NA
GT11	1	Bacteroides_fragilis_CL03T00C08	NA	NA	NA	NA
GT19	1	Bacteroides_fragilis_CL03T00C08	NA	NA	NA	NA
GT26	1	Bacteroides_fragilis_CL03T00C08	NA	NA	NA	NA
GT28	1	Bacteroides_fragilis_CL03T00C08	NA	NA	NA	NA
GT3	1	Bacteroides_fragilis_CL03T00C08	NA	NA	NA	NA
GT30	1	Bacteroides_fragilis_CL03T00C08	NA	NA	NA	NA
GT35	1	Bacteroides_fragilis_CL03T00C08	NA	NA	NA	NA
GT5	1	Bacteroides_fragilis_CL03T00C08	NA	NA	NA	NA
GH2	15	Bacteroides_fragilis_NCTC_9343	3.2.1.23|3.2.1.25	beta-1 4-D-galactosidase beta-1 4-D-xylosidase	xylan xyloglucan galactomannan pectin | galactomannan	p_120_book-gene_expression_system_in_fungi_advancements_and_application
GH3	10	Bacteroides_fragilis_NCTC_9343	3.2.1.21|3.2.1.37	beta-1 4-D-glucosidase beta-1 4-D-endoglucanase	cellulose xyloglycan galactoglucomannan|Xylan pectin	p_120_book-gene_expression_system_in_fungi_advancements_and_application
GH31	4	Bacteroides_fragilis_NCTC_9343	3.2.1.20	NaN	starch_or_related or Xyloglucan	p_120_book-gene_expression_system_in_fungi_advancements_and_application
GH35	4	Bacteroides_fragilis_NCTC_9343	3.2.1.23	beta-1 4-D-galactosidase	xylan xyloglucan galactomannan pectin	p_120_book-gene_expression_system_in_fungi_advancements_and_application
GH27	3	Bacteroides_fragilis_NCTC_9343	3.2.1.22	NaN	Xylan xyloglucan galactomannan	p_120_book-gene_expression_system_in_fungi_advancements_and_application
GH36	3	Bacteroides_fragilis_NCTC_9343	3.2.1.22	NaN	Xylan xyloglucan galactomannan	p_120_book-gene_expression_system_in_fungi_advancements_and_application
GH43	3	Bacteroides_fragilis_NCTC_9343	3.2.1.37	beta-1 4-D-endoglucanase	Xylan pectin	p_120_book-gene_expression_system_in_fungi_advancements_and_application
GH43	3	Bacteroides_fragilis_NCTC_9343	3.2.1.99|3.2.1.145|3.2.1.55	NaN	Pectin|xylan xyloglucan	p_120_book-gene_expression_system_in_fungi_advancements_and_application
CE1	3	Bacteroides_fragilis_NCTC_9343	3.1.1.72|3.1.1.73	NaN	Xylan Pectin	p_120_book-gene_expression_system_in_fungi_advancements_and_application
GH26	2	Bacteroides_fragilis_NCTC_9343	3.2.1.78	NaN	galactomannan	p_120_book-gene_expression_system_in_fungi_advancements_and_application
GH32	2	Bacteroides_fragilis_NCTC_9343	3.2.1.7|3.2.1.80|3.2.1.26	NaN	Inulin	p_120_book-gene_expression_system_in_fungi_advancements_and_application
GH51	2	Bacteroides_fragilis_NCTC_9343	3.2.1.55	NaN	Xylan xyloglucan Pectin	p_120_book-gene_expression_system_in_fungi_advancements_and_application
GH78	2	Bacteroides_fragilis_NCTC_9343	3.2.1.40	NaN	Pectin	p_120_book-gene_expression_system_in_fungi_advancements_and_application
CE4	2	Bacteroides_fragilis_NCTC_9343	3.1.1.72	NaN	Xylan	p_120_book-gene_expression_system_in_fungi_advancements_and_application
GH115	1	Bacteroides_fragilis_NCTC_9343	3.2.1.139	NaN	Xylan	p_120_book-gene_expression_system_in_fungi_advancements_and_application
GH13_13	1	Bacteroides_fragilis_NCTC_9343	3.2.1.41	Pullulanase	starch_or_related	doi:10.1093/protein/gzl044
GH13_5	1	Bacteroides_fragilis_NCTC_9343	3.2.1.1	alpha-Amylase	starch_or_related	doi:10.1093/protein/gzl044
GH13_8	1	Bacteroides_fragilis_NCTC_9343	2.4.1.8	1 4-alpha-Glucan branching enzyme	starch_or_related	doi:10.1093/protein/gzl044
GH88	1	Bacteroides_fragilis_NCTC_9343	3.2.1.-	NaN	Pectin	p_120_book-gene_expression_system_in_fungi_advancements_and_application
GT2	35	Bacteroides_fragilis_NCTC_9343	NA	NA	NA	NA
GT4	22	Bacteroides_fragilis_NCTC_9343	NA	NA	NA	NA
GH20	12	Bacteroides_fragilis_NCTC_9343	NA	NA	NA	NA
GH29	8	Bacteroides_fragilis_NCTC_9343	NA	NA	NA	NA
GH92	8	Bacteroides_fragilis_NCTC_9343	NA	NA	NA	NA
GH16	6	Bacteroides_fragilis_NCTC_9343	NA	NA	NA	NA
GH127	5	Bacteroides_fragilis_NCTC_9343	NA	NA	NA	NA
GH33	5	Bacteroides_fragilis_NCTC_9343	NA	NA	NA	NA
GH95	4	Bacteroides_fragilis_NCTC_9343	NA	NA	NA	NA
GH97	4	Bacteroides_fragilis_NCTC_9343	NA	NA	NA	NA
GT51	4	Bacteroides_fragilis_NCTC_9343	NA	NA	NA	NA
GH23	3	Bacteroides_fragilis_NCTC_9343	NA	NA	NA	NA
GH76	3	Bacteroides_fragilis_NCTC_9343	NA	NA	NA	NA
GT10	3	Bacteroides_fragilis_NCTC_9343	NA	NA	NA	NA
GT11	3	Bacteroides_fragilis_NCTC_9343	NA	NA	NA	NA
GT8	3	Bacteroides_fragilis_NCTC_9343	NA	NA	NA	NA
GH109	2	Bacteroides_fragilis_NCTC_9343	NA	NA	NA	NA
GH110	2	Bacteroides_fragilis_NCTC_9343	NA	NA	NA	NA
GH13	2	Bacteroides_fragilis_NCTC_9343	NA	NA	NA	NA
GH130	2	Bacteroides_fragilis_NCTC_9343	NA	NA	NA	NA
GH144	2	Bacteroides_fragilis_NCTC_9343	NA	NA	NA	NA
GH18	2	Bacteroides_fragilis_NCTC_9343	NA	NA	NA	NA
GH43_26	2	Bacteroides_fragilis_NCTC_9343	NA	NA	NA	NA
CE9	2	Bacteroides_fragilis_NCTC_9343	NA	NA	NA	NA
GT2_Glyco_tranf_2_3	2	Bacteroides_fragilis_NCTC_9343	NA	NA	NA	NA
GT83	2	Bacteroides_fragilis_NCTC_9343	NA	NA	NA	NA
GH0	1	Bacteroides_fragilis_NCTC_9343	NA	NA	NA	NA
GH123	1	Bacteroides_fragilis_NCTC_9343	NA	NA	NA	NA
GH125	1	Bacteroides_fragilis_NCTC_9343	NA	NA	NA	NA
GH13_38	1	Bacteroides_fragilis_NCTC_9343	NA	NA	NA	NA
GH133	1	Bacteroides_fragilis_NCTC_9343	NA	NA	NA	NA
GH137	1	Bacteroides_fragilis_NCTC_9343	NA	NA	NA	NA
GH141	1	Bacteroides_fragilis_NCTC_9343	NA	NA	NA	NA
GH142	1	Bacteroides_fragilis_NCTC_9343	NA	NA	NA	NA
GH25	1	Bacteroides_fragilis_NCTC_9343	NA	NA	NA	NA
GH30_4	1	Bacteroides_fragilis_NCTC_9343	NA	NA	NA	NA
GH38	1	Bacteroides_fragilis_NCTC_9343	NA	NA	NA	NA
GH43_10	1	Bacteroides_fragilis_NCTC_9343	NA	NA	NA	NA
GH43_24	1	Bacteroides_fragilis_NCTC_9343	NA	NA	NA	NA
GH43_28	1	Bacteroides_fragilis_NCTC_9343	NA	NA	NA	NA
GH43_3	1	Bacteroides_fragilis_NCTC_9343	NA	NA	NA	NA
GH43_31	1	Bacteroides_fragilis_NCTC_9343	NA	NA	NA	NA
GH5_7	1	Bacteroides_fragilis_NCTC_9343	NA	NA	NA	NA
GH57	1	Bacteroides_fragilis_NCTC_9343	NA	NA	NA	NA
GH65	1	Bacteroides_fragilis_NCTC_9343	NA	NA	NA	NA
GH73	1	Bacteroides_fragilis_NCTC_9343	NA	NA	NA	NA
GH77	1	Bacteroides_fragilis_NCTC_9343	NA	NA	NA	NA
GH84	1	Bacteroides_fragilis_NCTC_9343	NA	NA	NA	NA
GH89	1	Bacteroides_fragilis_NCTC_9343	NA	NA	NA	NA
PL0	1	Bacteroides_fragilis_NCTC_9343	NA	NA	NA	NA
PL12	1	Bacteroides_fragilis_NCTC_9343	NA	NA	NA	NA
PL8	1	Bacteroides_fragilis_NCTC_9343	NA	NA	NA	NA
CE11	1	Bacteroides_fragilis_NCTC_9343	NA	NA	NA	NA
GT0	1	Bacteroides_fragilis_NCTC_9343	NA	NA	NA	NA
GT19	1	Bacteroides_fragilis_NCTC_9343	NA	NA	NA	NA
GT26	1	Bacteroides_fragilis_NCTC_9343	NA	NA	NA	NA
GT28	1	Bacteroides_fragilis_NCTC_9343	NA	NA	NA	NA
GT3	1	Bacteroides_fragilis_NCTC_9343	NA	NA	NA	NA
GT30	1	Bacteroides_fragilis_NCTC_9343	NA	NA	NA	NA
GT35	1	Bacteroides_fragilis_NCTC_9343	NA	NA	NA	NA
GT5	1	Bacteroides_fragilis_NCTC_9343	NA	NA	NA	NA
GT94	1	Bacteroides_fragilis_NCTC_9343	NA	NA	NA	NA
GH2	16	Bacteroides_fragilis_YCH46	3.2.1.23|3.2.1.25	beta-1 4-D-galactosidase beta-1 4-D-xylosidase	xylan xyloglucan galactomannan pectin | galactomannan	p_120_book-gene_expression_system_in_fungi_advancements_and_application
GH3	10	Bacteroides_fragilis_YCH46	3.2.1.21|3.2.1.37	beta-1 4-D-glucosidase beta-1 4-D-endoglucanase	cellulose xyloglycan galactoglucomannan|Xylan pectin	p_120_book-gene_expression_system_in_fungi_advancements_and_application
GH31	4	Bacteroides_fragilis_YCH46	3.2.1.20	NaN	starch_or_related or Xyloglucan	p_120_book-gene_expression_system_in_fungi_advancements_and_application
GH35	4	Bacteroides_fragilis_YCH46	3.2.1.23	beta-1 4-D-galactosidase	xylan xyloglucan galactomannan pectin	p_120_book-gene_expression_system_in_fungi_advancements_and_application
GH27	3	Bacteroides_fragilis_YCH46	3.2.1.22	NaN	Xylan xyloglucan galactomannan	p_120_book-gene_expression_system_in_fungi_advancements_and_application
GH36	3	Bacteroides_fragilis_YCH46	3.2.1.22	NaN	Xylan xyloglucan galactomannan	p_120_book-gene_expression_system_in_fungi_advancements_and_application
GH43	3	Bacteroides_fragilis_YCH46	3.2.1.37	beta-1 4-D-endoglucanase	Xylan pectin	p_120_book-gene_expression_system_in_fungi_advancements_and_application
GH43	3	Bacteroides_fragilis_YCH46	3.2.1.99|3.2.1.145|3.2.1.55	NaN	Pectin|xylan xyloglucan	p_120_book-gene_expression_system_in_fungi_advancements_and_application
GH26	2	Bacteroides_fragilis_YCH46	3.2.1.78	NaN	galactomannan	p_120_book-gene_expression_system_in_fungi_advancements_and_application
GH32	2	Bacteroides_fragilis_YCH46	3.2.1.7|3.2.1.80|3.2.1.26	NaN	Inulin	p_120_book-gene_expression_system_in_fungi_advancements_and_application
GH51	2	Bacteroides_fragilis_YCH46	3.2.1.55	NaN	Xylan xyloglucan Pectin	p_120_book-gene_expression_system_in_fungi_advancements_and_application
GH78	2	Bacteroides_fragilis_YCH46	3.2.1.40	NaN	Pectin	p_120_book-gene_expression_system_in_fungi_advancements_and_application
CE1	2	Bacteroides_fragilis_YCH46	3.1.1.72|3.1.1.73	NaN	Xylan Pectin	p_120_book-gene_expression_system_in_fungi_advancements_and_application
GH115	1	Bacteroides_fragilis_YCH46	3.2.1.139	NaN	Xylan	p_120_book-gene_expression_system_in_fungi_advancements_and_application
GH13_13	1	Bacteroides_fragilis_YCH46	3.2.1.41	Pullulanase	starch_or_related	doi:10.1093/protein/gzl044
GH13_5	1	Bacteroides_fragilis_YCH46	3.2.1.1	alpha-Amylase	starch_or_related	doi:10.1093/protein/gzl044
GH13_8	1	Bacteroides_fragilis_YCH46	2.4.1.8	1 4-alpha-Glucan branching enzyme	starch_or_related	doi:10.1093/protein/gzl044
GH88	1	Bacteroides_fragilis_YCH46	3.2.1.-	NaN	Pectin	p_120_book-gene_expression_system_in_fungi_advancements_and_application
CE4	1	Bacteroides_fragilis_YCH46	3.1.1.72	NaN	Xylan	p_120_book-gene_expression_system_in_fungi_advancements_and_application
GT2	30	Bacteroides_fragilis_YCH46	NA	NA	NA	NA
GT4	22	Bacteroides_fragilis_YCH46	NA	NA	NA	NA
GH20	12	Bacteroides_fragilis_YCH46	NA	NA	NA	NA
GH29	9	Bacteroides_fragilis_YCH46	NA	NA	NA	NA
GH92	9	Bacteroides_fragilis_YCH46	NA	NA	NA	NA
GH16	6	Bacteroides_fragilis_YCH46	NA	NA	NA	NA
GH127	5	Bacteroides_fragilis_YCH46	NA	NA	NA	NA
GH33	5	Bacteroides_fragilis_YCH46	NA	NA	NA	NA
GH97	4	Bacteroides_fragilis_YCH46	NA	NA	NA	NA
GT51	4	Bacteroides_fragilis_YCH46	NA	NA	NA	NA
GH23	3	Bacteroides_fragilis_YCH46	NA	NA	NA	NA
GH76	3	Bacteroides_fragilis_YCH46	NA	NA	NA	NA
GH95	3	Bacteroides_fragilis_YCH46	NA	NA	NA	NA
GH109	2	Bacteroides_fragilis_YCH46	NA	NA	NA	NA
GH110	2	Bacteroides_fragilis_YCH46	NA	NA	NA	NA
GH125	2	Bacteroides_fragilis_YCH46	NA	NA	NA	NA
GH13	2	Bacteroides_fragilis_YCH46	NA	NA	NA	NA
GH130	2	Bacteroides_fragilis_YCH46	NA	NA	NA	NA
GH144	2	Bacteroides_fragilis_YCH46	NA	NA	NA	NA
GH18	2	Bacteroides_fragilis_YCH46	NA	NA	NA	NA
GH43_26	2	Bacteroides_fragilis_YCH46	NA	NA	NA	NA
GH73	2	Bacteroides_fragilis_YCH46	NA	NA	NA	NA
CE9	2	Bacteroides_fragilis_YCH46	NA	NA	NA	NA
GT11	2	Bacteroides_fragilis_YCH46	NA	NA	NA	NA
GT2_Glyco_tranf_2_3	2	Bacteroides_fragilis_YCH46	NA	NA	NA	NA
GT8	2	Bacteroides_fragilis_YCH46	NA	NA	NA	NA
GT83	2	Bacteroides_fragilis_YCH46	NA	NA	NA	NA
GH0	1	Bacteroides_fragilis_YCH46	NA	NA	NA	NA
GH123	1	Bacteroides_fragilis_YCH46	NA	NA	NA	NA
GH13_38	1	Bacteroides_fragilis_YCH46	NA	NA	NA	NA
GH133	1	Bacteroides_fragilis_YCH46	NA	NA	NA	NA
GH137	1	Bacteroides_fragilis_YCH46	NA	NA	NA	NA
GH141	1	Bacteroides_fragilis_YCH46	NA	NA	NA	NA
GH142	1	Bacteroides_fragilis_YCH46	NA	NA	NA	NA
GH25	1	Bacteroides_fragilis_YCH46	NA	NA	NA	NA
GH38	1	Bacteroides_fragilis_YCH46	NA	NA	NA	NA
GH43_10	1	Bacteroides_fragilis_YCH46	NA	NA	NA	NA
GH43_24	1	Bacteroides_fragilis_YCH46	NA	NA	NA	NA
GH43_28	1	Bacteroides_fragilis_YCH46	NA	NA	NA	NA
GH43_3	1	Bacteroides_fragilis_YCH46	NA	NA	NA	NA
GH43_31	1	Bacteroides_fragilis_YCH46	NA	NA	NA	NA
GH5_7	1	Bacteroides_fragilis_YCH46	NA	NA	NA	NA
GH57	1	Bacteroides_fragilis_YCH46	NA	NA	NA	NA
GH63	1	Bacteroides_fragilis_YCH46	NA	NA	NA	NA
GH65	1	Bacteroides_fragilis_YCH46	NA	NA	NA	NA
GH77	1	Bacteroides_fragilis_YCH46	NA	NA	NA	NA
GH84	1	Bacteroides_fragilis_YCH46	NA	NA	NA	NA
GH89	1	Bacteroides_fragilis_YCH46	NA	NA	NA	NA
PL0	1	Bacteroides_fragilis_YCH46	NA	NA	NA	NA
PL8	1	Bacteroides_fragilis_YCH46	NA	NA	NA	NA
CE11	1	Bacteroides_fragilis_YCH46	NA	NA	NA	NA
GT0	1	Bacteroides_fragilis_YCH46	NA	NA	NA	NA
GT10	1	Bacteroides_fragilis_YCH46	NA	NA	NA	NA
GT101	1	Bacteroides_fragilis_YCH46	NA	NA	NA	NA
GT19	1	Bacteroides_fragilis_YCH46	NA	NA	NA	NA
GT26	1	Bacteroides_fragilis_YCH46	NA	NA	NA	NA
GT28	1	Bacteroides_fragilis_YCH46	NA	NA	NA	NA
GT3	1	Bacteroides_fragilis_YCH46	NA	NA	NA	NA
GT30	1	Bacteroides_fragilis_YCH46	NA	NA	NA	NA
GT32	1	Bacteroides_fragilis_YCH46	NA	NA	NA	NA
GT35	1	Bacteroides_fragilis_YCH46	NA	NA	NA	NA
GT46	1	Bacteroides_fragilis_YCH46	NA	NA	NA	NA
GT5	1	Bacteroides_fragilis_YCH46	NA	NA	NA	NA
GT94	1	Bacteroides_fragilis_YCH46	NA	NA	NA	NA
GH2	36	Bacteroides_intestinalis_DSM_17393	3.2.1.23|3.2.1.25	beta-1 4-D-galactosidase beta-1 4-D-xylosidase	xylan xyloglucan galactomannan pectin | galactomannan	p_120_book-gene_expression_system_in_fungi_advancements_and_application
GH3	21	Bacteroides_intestinalis_DSM_17393	3.2.1.21|3.2.1.37	beta-1 4-D-glucosidase beta-1 4-D-endoglucanase	cellulose xyloglycan galactoglucomannan|Xylan pectin	p_120_book-gene_expression_system_in_fungi_advancements_and_application
GH105	16	Bacteroides_intestinalis_DSM_17393	3.2.1.-	NaN	Pectin	p_120_book-gene_expression_system_in_fungi_advancements_and_application
GH28	11	Bacteroides_intestinalis_DSM_17393	3.2.1.15|3:2 1 67|3.2 1.40	NaN	Pectin	p_120_book-gene_expression_system_in_fungi_advancements_and_application
GH31	10	Bacteroides_intestinalis_DSM_17393	3.2.1.20	NaN	starch_or_related or Xyloglucan	p_120_book-gene_expression_system_in_fungi_advancements_and_application
GH88	9	Bacteroides_intestinalis_DSM_17393	3.2.1.-	NaN	Pectin	p_120_book-gene_expression_system_in_fungi_advancements_and_application
CE1	9	Bacteroides_intestinalis_DSM_17393	3.1.1.72|3.1.1.73	NaN	Xylan Pectin	p_120_book-gene_expression_system_in_fungi_advancements_and_application
GH78	6	Bacteroides_intestinalis_DSM_17393	3.2.1.40	NaN	Pectin	p_120_book-gene_expression_system_in_fungi_advancements_and_application
GH10	5	Bacteroides_intestinalis_DSM_17393	3.2.1.8	NaN	Xylan	p_120_book-gene_expression_system_in_fungi_advancements_and_application
GH115	5	Bacteroides_intestinalis_DSM_17393	3.2.1.139	NaN	Xylan	p_120_book-gene_expression_system_in_fungi_advancements_and_application
GH43	4	Bacteroides_intestinalis_DSM_17393	3.2.1.37	beta-1 4-D-endoglucanase	Xylan pectin	p_120_book-gene_expression_system_in_fungi_advancements_and_application
GH43	4	Bacteroides_intestinalis_DSM_17393	3.2.1.99|3.2.1.145|3.2.1.55	NaN	Pectin|xylan xyloglucan	p_120_book-gene_expression_system_in_fungi_advancements_and_application
GH51	4	Bacteroides_intestinalis_DSM_17393	3.2.1.55	NaN	Xylan xyloglucan Pectin	p_120_book-gene_expression_system_in_fungi_advancements_and_application
CE4	4	Bacteroides_intestinalis_DSM_17393	3.1.1.72	NaN	Xylan	p_120_book-gene_expression_system_in_fungi_advancements_and_application
CE6	4	Bacteroides_intestinalis_DSM_17393	3.1.1.72	NaN	Xylan	p_120_book-gene_expression_system_in_fungi_advancements_and_application
CE8	4	Bacteroides_intestinalis_DSM_17393	3.1.1.11	NaN	Pectin	p_120_book-gene_expression_system_in_fungi_advancements_and_application
GH27	3	Bacteroides_intestinalis_DSM_17393	3.2.1.22	NaN	Xylan xyloglucan galactomannan	p_120_book-gene_expression_system_in_fungi_advancements_and_application
GH32	3	Bacteroides_intestinalis_DSM_17393	3.2.1.7|3.2.1.80|3.2.1.26	NaN	Inulin	p_120_book-gene_expression_system_in_fungi_advancements_and_application
CE12	3	Bacteroides_intestinalis_DSM_17393	3.1.1.-	NaN	Pectin	p_120_book-gene_expression_system_in_fungi_advancements_and_application
GH26	2	Bacteroides_intestinalis_DSM_17393	3.2.1.78	NaN	galactomannan	p_120_book-gene_expression_system_in_fungi_advancements_and_application
GH36	2	Bacteroides_intestinalis_DSM_17393	3.2.1.22	NaN	Xylan xyloglucan galactomannan	p_120_book-gene_expression_system_in_fungi_advancements_and_application
GH13_13	1	Bacteroides_intestinalis_DSM_17393	3.2.1.41	Pullulanase	starch_or_related	doi:10.1093/protein/gzl044
GH13_5	1	Bacteroides_intestinalis_DSM_17393	3.2.1.1	alpha-Amylase	starch_or_related	doi:10.1093/protein/gzl044
GH13_8	1	Bacteroides_intestinalis_DSM_17393	2.4.1.8	1 4-alpha-Glucan branching enzyme	starch_or_related	doi:10.1093/protein/gzl044
GH35	1	Bacteroides_intestinalis_DSM_17393	3.2.1.23	beta-1 4-D-galactosidase	xylan xyloglucan galactomannan pectin	p_120_book-gene_expression_system_in_fungi_advancements_and_application
GH39	1	Bacteroides_intestinalis_DSM_17393	3.2.1.37	beta-1 4-D-endoglucanase	Xylan pectin	p_120_book-gene_expression_system_in_fungi_advancements_and_application
GH53	1	Bacteroides_intestinalis_DSM_17393	3.2.1.89	NaN	Pectin	p_120_book-gene_expression_system_in_fungi_advancements_and_application
GH67	1	Bacteroides_intestinalis_DSM_17393	3.2.1.139	NaN	Xylan	p_120_book-gene_expression_system_in_fungi_advancements_and_application
CE15	1	Bacteroides_intestinalis_DSM_17393	3.1.1.-	NaN	Xylan	p_120_book-gene_expression_system_in_fungi_advancements_and_application
CE2	1	Bacteroides_intestinalis_DSM_17393	3.1.1.72	NaN	Xylan	p_120_book-gene_expression_system_in_fungi_advancements_and_application
GH97	15	Bacteroides_intestinalis_DSM_17393	NA	NA	NA	NA
GT2	14	Bacteroides_intestinalis_DSM_17393	NA	NA	NA	NA
GT4	11	Bacteroides_intestinalis_DSM_17393	NA	NA	NA	NA
GH92	10	Bacteroides_intestinalis_DSM_17393	NA	NA	NA	NA
GH95	8	Bacteroides_intestinalis_DSM_17393	NA	NA	NA	NA
GH43_10	7	Bacteroides_intestinalis_DSM_17393	NA	NA	NA	NA
GH29	6	Bacteroides_intestinalis_DSM_17393	NA	NA	NA	NA
GH13	5	Bacteroides_intestinalis_DSM_17393	NA	NA	NA	NA
GH20	5	Bacteroides_intestinalis_DSM_17393	NA	NA	NA	NA
GH43_2	5	Bacteroides_intestinalis_DSM_17393	NA	NA	NA	NA
GH43_29	5	Bacteroides_intestinalis_DSM_17393	NA	NA	NA	NA
GH144	4	Bacteroides_intestinalis_DSM_17393	NA	NA	NA	NA
GH146	4	Bacteroides_intestinalis_DSM_17393	NA	NA	NA	NA
GH43_28	4	Bacteroides_intestinalis_DSM_17393	NA	NA	NA	NA
GT51	4	Bacteroides_intestinalis_DSM_17393	NA	NA	NA	NA
GH109	3	Bacteroides_intestinalis_DSM_17393	NA	NA	NA	NA
GH127	3	Bacteroides_intestinalis_DSM_17393	NA	NA	NA	NA
GH130	3	Bacteroides_intestinalis_DSM_17393	NA	NA	NA	NA
GH18	3	Bacteroides_intestinalis_DSM_17393	NA	NA	NA	NA
GH23	3	Bacteroides_intestinalis_DSM_17393	NA	NA	NA	NA
GH30_4	3	Bacteroides_intestinalis_DSM_17393	NA	NA	NA	NA
GH38	3	Bacteroides_intestinalis_DSM_17393	NA	NA	NA	NA
PL0	3	Bacteroides_intestinalis_DSM_17393	NA	NA	NA	NA
PL8	3	Bacteroides_intestinalis_DSM_17393	NA	NA	NA	NA
GT2_Glyco_tranf_2_3	3	Bacteroides_intestinalis_DSM_17393	NA	NA	NA	NA
GH106	2	Bacteroides_intestinalis_DSM_17393	NA	NA	NA	NA
GH145	2	Bacteroides_intestinalis_DSM_17393	NA	NA	NA	NA
GH16	2	Bacteroides_intestinalis_DSM_17393	NA	NA	NA	NA
GH30_2	2	Bacteroides_intestinalis_DSM_17393	NA	NA	NA	NA
GH43_17	2	Bacteroides_intestinalis_DSM_17393	NA	NA	NA	NA
GH43_3	2	Bacteroides_intestinalis_DSM_17393	NA	NA	NA	NA
GH43_4	2	Bacteroides_intestinalis_DSM_17393	NA	NA	NA	NA
GH5_21	2	Bacteroides_intestinalis_DSM_17393	NA	NA	NA	NA
GH55	2	Bacteroides_intestinalis_DSM_17393	NA	NA	NA	NA
GH63	2	Bacteroides_intestinalis_DSM_17393	NA	NA	NA	NA
GH76	2	Bacteroides_intestinalis_DSM_17393	NA	NA	NA	NA
GH8	2	Bacteroides_intestinalis_DSM_17393	NA	NA	NA	NA
GH9	2	Bacteroides_intestinalis_DSM_17393	NA	NA	NA	NA
PL1_2	2	Bacteroides_intestinalis_DSM_17393	NA	NA	NA	NA
PL11	2	Bacteroides_intestinalis_DSM_17393	NA	NA	NA	NA
PL17	2	Bacteroides_intestinalis_DSM_17393	NA	NA	NA	NA
PL8_2	2	Bacteroides_intestinalis_DSM_17393	NA	NA	NA	NA
PL8_3	2	Bacteroides_intestinalis_DSM_17393	NA	NA	NA	NA
CE7	2	Bacteroides_intestinalis_DSM_17393	NA	NA	NA	NA
GT11	2	Bacteroides_intestinalis_DSM_17393	NA	NA	NA	NA
GH0	1	Bacteroides_intestinalis_DSM_17393	NA	NA	NA	NA
GH123	1	Bacteroides_intestinalis_DSM_17393	NA	NA	NA	NA
GH125	1	Bacteroides_intestinalis_DSM_17393	NA	NA	NA	NA
GH13_38	1	Bacteroides_intestinalis_DSM_17393	NA	NA	NA	NA
GH133	1	Bacteroides_intestinalis_DSM_17393	NA	NA	NA	NA
GH147	1	Bacteroides_intestinalis_DSM_17393	NA	NA	NA	NA
GH25	1	Bacteroides_intestinalis_DSM_17393	NA	NA	NA	NA
GH30	1	Bacteroides_intestinalis_DSM_17393	NA	NA	NA	NA
GH30_8	1	Bacteroides_intestinalis_DSM_17393	NA	NA	NA	NA
GH33	1	Bacteroides_intestinalis_DSM_17393	NA	NA	NA	NA
GH42	1	Bacteroides_intestinalis_DSM_17393	NA	NA	NA	NA
GH43_1	1	Bacteroides_intestinalis_DSM_17393	NA	NA	NA	NA
GH43_12	1	Bacteroides_intestinalis_DSM_17393	NA	NA	NA	NA
GH43_18	1	Bacteroides_intestinalis_DSM_17393	NA	NA	NA	NA
GH43_19	1	Bacteroides_intestinalis_DSM_17393	NA	NA	NA	NA
GH43_24	1	Bacteroides_intestinalis_DSM_17393	NA	NA	NA	NA
GH43_26	1	Bacteroides_intestinalis_DSM_17393	NA	NA	NA	NA
GH43_31	1	Bacteroides_intestinalis_DSM_17393	NA	NA	NA	NA
GH43_35	1	Bacteroides_intestinalis_DSM_17393	NA	NA	NA	NA
GH43_7	1	Bacteroides_intestinalis_DSM_17393	NA	NA	NA	NA
GH43_9	1	Bacteroides_intestinalis_DSM_17393	NA	NA	NA	NA
GH5_13	1	Bacteroides_intestinalis_DSM_17393	NA	NA	NA	NA
GH5_46	1	Bacteroides_intestinalis_DSM_17393	NA	NA	NA	NA
GH5_7	1	Bacteroides_intestinalis_DSM_17393	NA	NA	NA	NA
GH50	1	Bacteroides_intestinalis_DSM_17393	NA	NA	NA	NA
GH57	1	Bacteroides_intestinalis_DSM_17393	NA	NA	NA	NA
GH65	1	Bacteroides_intestinalis_DSM_17393	NA	NA	NA	NA
GH66	1	Bacteroides_intestinalis_DSM_17393	NA	NA	NA	NA
GH73	1	Bacteroides_intestinalis_DSM_17393	NA	NA	NA	NA
GH77	1	Bacteroides_intestinalis_DSM_17393	NA	NA	NA	NA
GH89	1	Bacteroides_intestinalis_DSM_17393	NA	NA	NA	NA
PL10	1	Bacteroides_intestinalis_DSM_17393	NA	NA	NA	NA
PL12_2	1	Bacteroides_intestinalis_DSM_17393	NA	NA	NA	NA
PL13	1	Bacteroides_intestinalis_DSM_17393	NA	NA	NA	NA
PL15_2	1	Bacteroides_intestinalis_DSM_17393	NA	NA	NA	NA
PL21_1	1	Bacteroides_intestinalis_DSM_17393	NA	NA	NA	NA
PL22	1	Bacteroides_intestinalis_DSM_17393	NA	NA	NA	NA
PL26	1	Bacteroides_intestinalis_DSM_17393	NA	NA	NA	NA
PL6	1	Bacteroides_intestinalis_DSM_17393	NA	NA	NA	NA
CE10	1	Bacteroides_intestinalis_DSM_17393	NA	NA	NA	NA
CE11	1	Bacteroides_intestinalis_DSM_17393	NA	NA	NA	NA
GT0	1	Bacteroides_intestinalis_DSM_17393	NA	NA	NA	NA
GT14	1	Bacteroides_intestinalis_DSM_17393	NA	NA	NA	NA
GT19	1	Bacteroides_intestinalis_DSM_17393	NA	NA	NA	NA
GT28	1	Bacteroides_intestinalis_DSM_17393	NA	NA	NA	NA
GT3	1	Bacteroides_intestinalis_DSM_17393	NA	NA	NA	NA
GT30	1	Bacteroides_intestinalis_DSM_17393	NA	NA	NA	NA
GT35	1	Bacteroides_intestinalis_DSM_17393	NA	NA	NA	NA
GT5	1	Bacteroides_intestinalis_DSM_17393	NA	NA	NA	NA
GT83	1	Bacteroides_intestinalis_DSM_17393	NA	NA	NA	NA
GH2	18	Bacteroides_massiliensis_DSM_17679	3.2.1.23|3.2.1.25	beta-1 4-D-galactosidase beta-1 4-D-xylosidase	xylan xyloglucan galactomannan pectin | galactomannan	p_120_book-gene_expression_system_in_fungi_advancements_and_application
GH3	5	Bacteroides_massiliensis_DSM_17679	3.2.1.21|3.2.1.37	beta-1 4-D-glucosidase beta-1 4-D-endoglucanase	cellulose xyloglycan galactoglucomannan|Xylan pectin	p_120_book-gene_expression_system_in_fungi_advancements_and_application
GH31	3	Bacteroides_massiliensis_DSM_17679	3.2.1.20	NaN	starch_or_related or Xyloglucan	p_120_book-gene_expression_system_in_fungi_advancements_and_application
GH35	3	Bacteroides_massiliensis_DSM_17679	3.2.1.23	beta-1 4-D-galactosidase	xylan xyloglucan galactomannan pectin	p_120_book-gene_expression_system_in_fungi_advancements_and_application
GH105	2	Bacteroides_massiliensis_DSM_17679	3.2.1.-	NaN	Pectin	p_120_book-gene_expression_system_in_fungi_advancements_and_application
GH36	2	Bacteroides_massiliensis_DSM_17679	3.2.1.22	NaN	Xylan xyloglucan galactomannan	p_120_book-gene_expression_system_in_fungi_advancements_and_application
GH88	2	Bacteroides_massiliensis_DSM_17679	3.2.1.-	NaN	Pectin	p_120_book-gene_expression_system_in_fungi_advancements_and_application
GH13_13	1	Bacteroides_massiliensis_DSM_17679	3.2.1.41	Pullulanase	starch_or_related	doi:10.1093/protein/gzl044
GH13_8	1	Bacteroides_massiliensis_DSM_17679	2.4.1.8	1 4-alpha-Glucan branching enzyme	starch_or_related	doi:10.1093/protein/gzl044
GH15	1	Bacteroides_massiliensis_DSM_17679	3.2.1.3	NaN	starch_or_related	p_120_book-gene_expression_system_in_fungi_advancements_and_application
GH27	1	Bacteroides_massiliensis_DSM_17679	3.2.1.22	NaN	Xylan xyloglucan galactomannan	p_120_book-gene_expression_system_in_fungi_advancements_and_application
GH32	1	Bacteroides_massiliensis_DSM_17679	3.2.1.7|3.2.1.80|3.2.1.26	NaN	Inulin	p_120_book-gene_expression_system_in_fungi_advancements_and_application
GH53	1	Bacteroides_massiliensis_DSM_17679	3.2.1.89	NaN	Pectin	p_120_book-gene_expression_system_in_fungi_advancements_and_application
CE1	1	Bacteroides_massiliensis_DSM_17679	3.1.1.72|3.1.1.73	NaN	Xylan Pectin	p_120_book-gene_expression_system_in_fungi_advancements_and_application
CE4	1	Bacteroides_massiliensis_DSM_17679	3.1.1.72	NaN	Xylan	p_120_book-gene_expression_system_in_fungi_advancements_and_application
GH20	14	Bacteroides_massiliensis_DSM_17679	NA	NA	NA	NA
GT2	14	Bacteroides_massiliensis_DSM_17679	NA	NA	NA	NA
GH29	11	Bacteroides_massiliensis_DSM_17679	NA	NA	NA	NA
GT4	8	Bacteroides_massiliensis_DSM_17679	NA	NA	NA	NA
GH92	5	Bacteroides_massiliensis_DSM_17679	NA	NA	NA	NA
GH109	4	Bacteroides_massiliensis_DSM_17679	NA	NA	NA	NA
GH23	3	Bacteroides_massiliensis_DSM_17679	NA	NA	NA	NA
GH73	3	Bacteroides_massiliensis_DSM_17679	NA	NA	NA	NA
GH89	3	Bacteroides_massiliensis_DSM_17679	NA	NA	NA	NA
GH95	3	Bacteroides_massiliensis_DSM_17679	NA	NA	NA	NA
GH110	2	Bacteroides_massiliensis_DSM_17679	NA	NA	NA	NA
GH123	2	Bacteroides_massiliensis_DSM_17679	NA	NA	NA	NA
GH13	2	Bacteroides_massiliensis_DSM_17679	NA	NA	NA	NA
GH130	2	Bacteroides_massiliensis_DSM_17679	NA	NA	NA	NA
CE9	2	Bacteroides_massiliensis_DSM_17679	NA	NA	NA	NA
GT32	2	Bacteroides_massiliensis_DSM_17679	NA	NA	NA	NA
GT35	2	Bacteroides_massiliensis_DSM_17679	NA	NA	NA	NA
GT51	2	Bacteroides_massiliensis_DSM_17679	NA	NA	NA	NA
GH0	1	Bacteroides_massiliensis_DSM_17679	NA	NA	NA	NA
GH116	1	Bacteroides_massiliensis_DSM_17679	NA	NA	NA	NA
GH13_38	1	Bacteroides_massiliensis_DSM_17679	NA	NA	NA	NA
GH133	1	Bacteroides_massiliensis_DSM_17679	NA	NA	NA	NA
GH139	1	Bacteroides_massiliensis_DSM_17679	NA	NA	NA	NA
GH141	1	Bacteroides_massiliensis_DSM_17679	NA	NA	NA	NA
GH147	1	Bacteroides_massiliensis_DSM_17679	NA	NA	NA	NA
GH16	1	Bacteroides_massiliensis_DSM_17679	NA	NA	NA	NA
GH18	1	Bacteroides_massiliensis_DSM_17679	NA	NA	NA	NA
GH24	1	Bacteroides_massiliensis_DSM_17679	NA	NA	NA	NA
GH25	1	Bacteroides_massiliensis_DSM_17679	NA	NA	NA	NA
GH33	1	Bacteroides_massiliensis_DSM_17679	NA	NA	NA	NA
GH43_24	1	Bacteroides_massiliensis_DSM_17679	NA	NA	NA	NA
GH57	1	Bacteroides_massiliensis_DSM_17679	NA	NA	NA	NA
GH77	1	Bacteroides_massiliensis_DSM_17679	NA	NA	NA	NA
GH84	1	Bacteroides_massiliensis_DSM_17679	NA	NA	NA	NA
GH97	1	Bacteroides_massiliensis_DSM_17679	NA	NA	NA	NA
PL0	1	Bacteroides_massiliensis_DSM_17679	NA	NA	NA	NA
PL8	1	Bacteroides_massiliensis_DSM_17679	NA	NA	NA	NA
CE11	1	Bacteroides_massiliensis_DSM_17679	NA	NA	NA	NA
GT0	1	Bacteroides_massiliensis_DSM_17679	NA	NA	NA	NA
GT19	1	Bacteroides_massiliensis_DSM_17679	NA	NA	NA	NA
GT2_Glyco_tranf_2_3	1	Bacteroides_massiliensis_DSM_17679	NA	NA	NA	NA
GT20	1	Bacteroides_massiliensis_DSM_17679	NA	NA	NA	NA
GT26	1	Bacteroides_massiliensis_DSM_17679	NA	NA	NA	NA
GT28	1	Bacteroides_massiliensis_DSM_17679	NA	NA	NA	NA
GT3	1	Bacteroides_massiliensis_DSM_17679	NA	NA	NA	NA
GT30	1	Bacteroides_massiliensis_DSM_17679	NA	NA	NA	NA
GT5	1	Bacteroides_massiliensis_DSM_17679	NA	NA	NA	NA
GT83	1	Bacteroides_massiliensis_DSM_17679	NA	NA	NA	NA
GT9	1	Bacteroides_massiliensis_DSM_17679	NA	NA	NA	NA
GH2	20	Bacteroides_nordii_CL02T12C05	3.2.1.23|3.2.1.25	beta-1 4-D-galactosidase beta-1 4-D-xylosidase	xylan xyloglucan galactomannan pectin | galactomannan	p_120_book-gene_expression_system_in_fungi_advancements_and_application
GH3	17	Bacteroides_nordii_CL02T12C05	3.2.1.21|3.2.1.37	beta-1 4-D-glucosidase beta-1 4-D-endoglucanase	cellulose xyloglycan galactoglucomannan|Xylan pectin	p_120_book-gene_expression_system_in_fungi_advancements_and_application
GH105	13	Bacteroides_nordii_CL02T12C05	3.2.1.-	NaN	Pectin	p_120_book-gene_expression_system_in_fungi_advancements_and_application
GH28	8	Bacteroides_nordii_CL02T12C05	3.2.1.15|3:2 1 67|3.2 1.40	NaN	Pectin	p_120_book-gene_expression_system_in_fungi_advancements_and_application
CE8	7	Bacteroides_nordii_CL02T12C05	3.1.1.11	NaN	Pectin	p_120_book-gene_expression_system_in_fungi_advancements_and_application
GH88	6	Bacteroides_nordii_CL02T12C05	3.2.1.-	NaN	Pectin	p_120_book-gene_expression_system_in_fungi_advancements_and_application
GH36	5	Bacteroides_nordii_CL02T12C05	3.2.1.22	NaN	Xylan xyloglucan galactomannan	p_120_book-gene_expression_system_in_fungi_advancements_and_application
GH78	5	Bacteroides_nordii_CL02T12C05	3.2.1.40	NaN	Pectin	p_120_book-gene_expression_system_in_fungi_advancements_and_application
CE12	5	Bacteroides_nordii_CL02T12C05	3.1.1.-	NaN	Pectin	p_120_book-gene_expression_system_in_fungi_advancements_and_application
GH31	3	Bacteroides_nordii_CL02T12C05	3.2.1.20	NaN	starch_or_related or Xyloglucan	p_120_book-gene_expression_system_in_fungi_advancements_and_application
CE1	3	Bacteroides_nordii_CL02T12C05	3.1.1.72|3.1.1.73	NaN	Xylan Pectin	p_120_book-gene_expression_system_in_fungi_advancements_and_application
CE4	2	Bacteroides_nordii_CL02T12C05	3.1.1.72	NaN	Xylan	p_120_book-gene_expression_system_in_fungi_advancements_and_application
GH10	1	Bacteroides_nordii_CL02T12C05	3.2.1.8	NaN	Xylan	p_120_book-gene_expression_system_in_fungi_advancements_and_application
GH115	1	Bacteroides_nordii_CL02T12C05	3.2.1.139	NaN	Xylan	p_120_book-gene_expression_system_in_fungi_advancements_and_application
GH13_13	1	Bacteroides_nordii_CL02T12C05	3.2.1.41	Pullulanase	starch_or_related	doi:10.1093/protein/gzl044
GH13_8	1	Bacteroides_nordii_CL02T12C05	2.4.1.8	1 4-alpha-Glucan branching enzyme	starch_or_related	doi:10.1093/protein/gzl044
GH26	1	Bacteroides_nordii_CL02T12C05	3.2.1.78	NaN	galactomannan	p_120_book-gene_expression_system_in_fungi_advancements_and_application
GH27	1	Bacteroides_nordii_CL02T12C05	3.2.1.22	NaN	Xylan xyloglucan galactomannan	p_120_book-gene_expression_system_in_fungi_advancements_and_application
GH32	1	Bacteroides_nordii_CL02T12C05	3.2.1.7|3.2.1.80|3.2.1.26	NaN	Inulin	p_120_book-gene_expression_system_in_fungi_advancements_and_application
GH35	1	Bacteroides_nordii_CL02T12C05	3.2.1.23	beta-1 4-D-galactosidase	xylan xyloglucan galactomannan pectin	p_120_book-gene_expression_system_in_fungi_advancements_and_application
GH43	1	Bacteroides_nordii_CL02T12C05	3.2.1.37	beta-1 4-D-endoglucanase	Xylan pectin	p_120_book-gene_expression_system_in_fungi_advancements_and_application
GH43	1	Bacteroides_nordii_CL02T12C05	3.2.1.99|3.2.1.145|3.2.1.55	NaN	Pectin|xylan xyloglucan	p_120_book-gene_expression_system_in_fungi_advancements_and_application
GH67	1	Bacteroides_nordii_CL02T12C05	3.2.1.139	NaN	Xylan	p_120_book-gene_expression_system_in_fungi_advancements_and_application
PL1	1	Bacteroides_nordii_CL02T12C05	4.2.2.10|4.2.2.2	NaN	Pectin	p_120_book-gene_expression_system_in_fungi_advancements_and_application
GT2	16	Bacteroides_nordii_CL02T12C05	NA	NA	NA	NA
GT4	14	Bacteroides_nordii_CL02T12C05	NA	NA	NA	NA
GH92	13	Bacteroides_nordii_CL02T12C05	NA	NA	NA	NA
GH20	10	Bacteroides_nordii_CL02T12C05	NA	NA	NA	NA
GH97	9	Bacteroides_nordii_CL02T12C05	NA	NA	NA	NA
GH95	6	Bacteroides_nordii_CL02T12C05	NA	NA	NA	NA
GH89	5	Bacteroides_nordii_CL02T12C05	NA	NA	NA	NA
PL1_2	5	Bacteroides_nordii_CL02T12C05	NA	NA	NA	NA
GH130	4	Bacteroides_nordii_CL02T12C05	NA	NA	NA	NA
GH85	4	Bacteroides_nordii_CL02T12C05	NA	NA	NA	NA
PL8_2	4	Bacteroides_nordii_CL02T12C05	NA	NA	NA	NA
GT51	4	Bacteroides_nordii_CL02T12C05	NA	NA	NA	NA
GH109	3	Bacteroides_nordii_CL02T12C05	NA	NA	NA	NA
GH23	3	Bacteroides_nordii_CL02T12C05	NA	NA	NA	NA
GH29	3	Bacteroides_nordii_CL02T12C05	NA	NA	NA	NA
GH76	3	Bacteroides_nordii_CL02T12C05	NA	NA	NA	NA
PL11	3	Bacteroides_nordii_CL02T12C05	NA	NA	NA	NA
PL8_3	3	Bacteroides_nordii_CL02T12C05	NA	NA	NA	NA
GH106	2	Bacteroides_nordii_CL02T12C05	NA	NA	NA	NA
GH125	2	Bacteroides_nordii_CL02T12C05	NA	NA	NA	NA
GH13	2	Bacteroides_nordii_CL02T12C05	NA	NA	NA	NA
GH18	2	Bacteroides_nordii_CL02T12C05	NA	NA	NA	NA
GH43_10	2	Bacteroides_nordii_CL02T12C05	NA	NA	NA	NA
GH5_5	2	Bacteroides_nordii_CL02T12C05	NA	NA	NA	NA
GH63	2	Bacteroides_nordii_CL02T12C05	NA	NA	NA	NA
GH73	2	Bacteroides_nordii_CL02T12C05	NA	NA	NA	NA
PL0	2	Bacteroides_nordii_CL02T12C05	NA	NA	NA	NA
PL15_2	2	Bacteroides_nordii_CL02T12C05	NA	NA	NA	NA
PL8	2	Bacteroides_nordii_CL02T12C05	NA	NA	NA	NA
CE7	2	Bacteroides_nordii_CL02T12C05	NA	NA	NA	NA
GT11	2	Bacteroides_nordii_CL02T12C05	NA	NA	NA	NA
GT2_Glyco_tranf_2_3	2	Bacteroides_nordii_CL02T12C05	NA	NA	NA	NA
GH0	1	Bacteroides_nordii_CL02T12C05	NA	NA	NA	NA
GH110	1	Bacteroides_nordii_CL02T12C05	NA	NA	NA	NA
GH117	1	Bacteroides_nordii_CL02T12C05	NA	NA	NA	NA
GH123	1	Bacteroides_nordii_CL02T12C05	NA	NA	NA	NA
[truncated: 4,145 more rows]
