# Supplementary material for: FiberGrowth Pipeline: A Framework Toward Predicting Fiber-Specific Growth From Human Gut Bacteroidetes Genomes
Source: Front Microbiol. 2021 Oct 6;12:632567. doi: 10.3389/fmicb.2021.632567 (PMC8527192; doi:10.3389/fmicb.2021.632567)
Supplement: Supplementary file 2 [file Data_Sheet_2.ZIP › Table S3_comparison_dbcan_cazy_95_strains.csv]

strain	name	cazy	dbcan	class
Akkermansia_muciniphila_YL44	GH0	0	2	dbcan_only
Akkermansia_muciniphila_YL44	GH105	0	1	dbcan_only
Akkermansia_muciniphila_YL44	GH109	0	2	dbcan_only
Akkermansia_muciniphila_YL44	GH110	0	2	dbcan_only
Akkermansia_muciniphila_YL44	GH123	0	1	dbcan_only
Akkermansia_muciniphila_YL44	GH13	0	3	dbcan_only
Akkermansia_muciniphila_YL44	GH141	0	1	dbcan_only
Akkermansia_muciniphila_YL44	GH16	0	3	dbcan_only
Akkermansia_muciniphila_YL44	GH18	0	1	dbcan_only
Akkermansia_muciniphila_YL44	GH2	0	6	dbcan_only
Akkermansia_muciniphila_YL44	GH20	0	11	dbcan_only
Akkermansia_muciniphila_YL44	GH27	0	1	dbcan_only
Akkermansia_muciniphila_YL44	GH29	0	3	dbcan_only
Akkermansia_muciniphila_YL44	GH3	0	1	dbcan_only
Akkermansia_muciniphila_YL44	GH31	0	2	dbcan_only
Akkermansia_muciniphila_YL44	GH33	0	3	dbcan_only
Akkermansia_muciniphila_YL44	GH35	0	2	dbcan_only
Akkermansia_muciniphila_YL44	GH36	0	2	dbcan_only
Akkermansia_muciniphila_YL44	GH37	0	1	dbcan_only
Akkermansia_muciniphila_YL44	GH43	0	2	dbcan_only
Akkermansia_muciniphila_YL44	GH57	0	1	dbcan_only
Akkermansia_muciniphila_YL44	GH77	0	1	dbcan_only
Akkermansia_muciniphila_YL44	GH84	0	2	dbcan_only
Akkermansia_muciniphila_YL44	GH89	0	2	dbcan_only
Akkermansia_muciniphila_YL44	GH95	0	2	dbcan_only
Akkermansia_muciniphila_YL44	GH97	0	1	dbcan_only
Bacteroides_caccae	GH0	0	1	dbcan_only
Bacteroides_caccae	GH105	0	5	dbcan_only
Bacteroides_caccae	GH109	0	4	dbcan_only
Bacteroides_caccae	GH110	0	3	dbcan_only
Bacteroides_caccae	GH116	0	1	dbcan_only
Bacteroides_caccae	GH120	0	1	dbcan_only
Bacteroides_caccae	GH123	0	1	dbcan_only
Bacteroides_caccae	GH13	0	3	dbcan_only
Bacteroides_caccae	GH130	0	2	dbcan_only
Bacteroides_caccae	GH133	0	1	dbcan_only
Bacteroides_caccae	GH141	0	1	dbcan_only
Bacteroides_caccae	GH144	0	1	dbcan_only
Bacteroides_caccae	GH145	0	1	dbcan_only
Bacteroides_caccae	GH146	0	1	dbcan_only
Bacteroides_caccae	GH147	0	1	dbcan_only
Bacteroides_caccae	GH16	0	7	dbcan_only
Bacteroides_caccae	GH2	0	15	dbcan_only
Bacteroides_caccae	GH20	0	13	dbcan_only
Bacteroides_caccae	GH23	0	3	dbcan_only
Bacteroides_caccae	GH24	0	3	dbcan_only
Bacteroides_caccae	GH25	0	1	dbcan_only
Bacteroides_caccae	GH27	0	1	dbcan_only
Bacteroides_caccae	GH28	0	3	dbcan_only
Bacteroides_caccae	GH29	0	10	dbcan_only
Bacteroides_caccae	GH3	0	9	dbcan_only
Bacteroides_caccae	GH30	0	1	dbcan_only
Bacteroides_caccae	GH31	0	3	dbcan_only
Bacteroides_caccae	GH32	0	2	dbcan_only
Bacteroides_caccae	GH33	0	3	dbcan_only
Bacteroides_caccae	GH35	0	4	dbcan_only
Bacteroides_caccae	GH36	0	3	dbcan_only
Bacteroides_caccae	GH43	0	8	dbcan_only
Bacteroides_caccae	GH51	0	2	dbcan_only
Bacteroides_caccae	GH53	0	1	dbcan_only
Bacteroides_caccae	GH57	0	1	dbcan_only
Bacteroides_caccae	GH73	0	4	dbcan_only
Bacteroides_caccae	GH77	0	1	dbcan_only
Bacteroides_caccae	GH78	0	2	dbcan_only
Bacteroides_caccae	GH84	0	1	dbcan_only
Bacteroides_caccae	GH88	0	6	dbcan_only
Bacteroides_caccae	GH89	0	3	dbcan_only
Bacteroides_caccae	GH91	0	2	dbcan_only
Bacteroides_caccae	GH92	0	5	dbcan_only
Bacteroides_caccae	GH95	0	4	dbcan_only
Bacteroides_caccae	GH97	0	4	dbcan_only
Bacteroides_caccae_ATCC_43185	GH0	0	1	dbcan_only
Bacteroides_caccae_ATCC_43185	GH10	0	0	both_absent
Bacteroides_caccae_ATCC_43185	GH105	5	5	both_present
Bacteroides_caccae_ATCC_43185	GH106	1	0	cazy_only
Bacteroides_caccae_ATCC_43185	GH108	0	0	both_absent
Bacteroides_caccae_ATCC_43185	GH109	4	4	both_present
Bacteroides_caccae_ATCC_43185	GH11	0	0	both_absent
Bacteroides_caccae_ATCC_43185	GH110	2	2	both_present
Bacteroides_caccae_ATCC_43185	GH115	0	0	both_absent
Bacteroides_caccae_ATCC_43185	GH116	1	1	both_present
Bacteroides_caccae_ATCC_43185	GH117	0	0	both_absent
Bacteroides_caccae_ATCC_43185	GH120	1	1	both_present
Bacteroides_caccae_ATCC_43185	GH123	2	2	both_present
Bacteroides_caccae_ATCC_43185	GH125	0	0	both_absent
Bacteroides_caccae_ATCC_43185	GH127	0	0	both_absent
Bacteroides_caccae_ATCC_43185	GH128	0	0	both_absent
Bacteroides_caccae_ATCC_43185	GH13	3	3	both_present
Bacteroides_caccae_ATCC_43185	GH130	2	2	both_present
Bacteroides_caccae_ATCC_43185	GH133	1	1	both_present
Bacteroides_caccae_ATCC_43185	GH136	0	0	both_absent
Bacteroides_caccae_ATCC_43185	GH137	0	0	both_absent
Bacteroides_caccae_ATCC_43185	GH138	1	0	cazy_only
Bacteroides_caccae_ATCC_43185	GH139	0	0	both_absent
Bacteroides_caccae_ATCC_43185	GH140	0	0	both_absent
Bacteroides_caccae_ATCC_43185	GH141	0	1	dbcan_only
Bacteroides_caccae_ATCC_43185	GH142	0	0	both_absent
Bacteroides_caccae_ATCC_43185	GH143	0	0	both_absent
Bacteroides_caccae_ATCC_43185	GH144	1	1	both_present
Bacteroides_caccae_ATCC_43185	GH145	1	1	both_present
Bacteroides_caccae_ATCC_43185	GH146	1	1	both_present
Bacteroides_caccae_ATCC_43185	GH147	2	1	both_present
Bacteroides_caccae_ATCC_43185	GH15	0	0	both_absent
Bacteroides_caccae_ATCC_43185	GH150	0	0	both_absent
Bacteroides_caccae_ATCC_43185	GH154	5	0	cazy_only
Bacteroides_caccae_ATCC_43185	GH156	0	0	both_absent
Bacteroides_caccae_ATCC_43185	GH157	0	0	both_absent
Bacteroides_caccae_ATCC_43185	GH158	0	0	both_absent
Bacteroides_caccae_ATCC_43185	GH159	0	0	both_absent
Bacteroides_caccae_ATCC_43185	GH16	7	7	both_present
Bacteroides_caccae_ATCC_43185	GH163	0	0	both_absent
Bacteroides_caccae_ATCC_43185	GH164	0	0	both_absent
Bacteroides_caccae_ATCC_43185	GH165	0	0	both_absent
Bacteroides_caccae_ATCC_43185	GH167	0	0	both_absent
Bacteroides_caccae_ATCC_43185	GH18	0	0	both_absent
Bacteroides_caccae_ATCC_43185	GH2	17	15	both_present
Bacteroides_caccae_ATCC_43185	GH20	12	12	both_present
Bacteroides_caccae_ATCC_43185	GH23	3	3	both_present
Bacteroides_caccae_ATCC_43185	GH24	0	0	both_absent
Bacteroides_caccae_ATCC_43185	GH25	1	1	both_present
Bacteroides_caccae_ATCC_43185	GH26	0	0	both_absent
Bacteroides_caccae_ATCC_43185	GH27	1	1	both_present
Bacteroides_caccae_ATCC_43185	GH28	3	3	both_present
Bacteroides_caccae_ATCC_43185	GH29	12	12	both_present
Bacteroides_caccae_ATCC_43185	GH3	10	9	both_present
Bacteroides_caccae_ATCC_43185	GH30	1	1	both_present
Bacteroides_caccae_ATCC_43185	GH31	4	4	both_present
Bacteroides_caccae_ATCC_43185	GH32	2	2	both_present
Bacteroides_caccae_ATCC_43185	GH33	3	3	both_present
Bacteroides_caccae_ATCC_43185	GH35	4	4	both_present
Bacteroides_caccae_ATCC_43185	GH36	2	2	both_present
Bacteroides_caccae_ATCC_43185	GH37	0	0	both_absent
Bacteroides_caccae_ATCC_43185	GH38	0	0	both_absent
Bacteroides_caccae_ATCC_43185	GH39	0	0	both_absent
Bacteroides_caccae_ATCC_43185	GH42	0	0	both_absent
Bacteroides_caccae_ATCC_43185	GH43	8	8	both_present
Bacteroides_caccae_ATCC_43185	GH49	0	0	both_absent
Bacteroides_caccae_ATCC_43185	GH5	0	0	both_absent
Bacteroides_caccae_ATCC_43185	GH50	0	0	both_absent
Bacteroides_caccae_ATCC_43185	GH51	2	2	both_present
Bacteroides_caccae_ATCC_43185	GH53	1	1	both_present
Bacteroides_caccae_ATCC_43185	GH55	0	0	both_absent
Bacteroides_caccae_ATCC_43185	GH57	1	1	both_present
Bacteroides_caccae_ATCC_43185	GH59	0	0	both_absent
Bacteroides_caccae_ATCC_43185	GH63	0	0	both_absent
Bacteroides_caccae_ATCC_43185	GH65	0	0	both_absent
Bacteroides_caccae_ATCC_43185	GH66	0	0	both_absent
Bacteroides_caccae_ATCC_43185	GH67	0	0	both_absent
Bacteroides_caccae_ATCC_43185	GH73	1	1	both_present
Bacteroides_caccae_ATCC_43185	GH74	0	0	both_absent
Bacteroides_caccae_ATCC_43185	GH76	0	0	both_absent
Bacteroides_caccae_ATCC_43185	GH77	1	1	both_present
Bacteroides_caccae_ATCC_43185	GH78	2	2	both_present
Bacteroides_caccae_ATCC_43185	GH79	0	0	both_absent
Bacteroides_caccae_ATCC_43185	GH8	0	0	both_absent
Bacteroides_caccae_ATCC_43185	GH82	0	0	both_absent
Bacteroides_caccae_ATCC_43185	GH84	1	1	both_present
Bacteroides_caccae_ATCC_43185	GH85	0	0	both_absent
Bacteroides_caccae_ATCC_43185	GH86	0	0	both_absent
Bacteroides_caccae_ATCC_43185	GH88	6	6	both_present
Bacteroides_caccae_ATCC_43185	GH89	3	3	both_present
Bacteroides_caccae_ATCC_43185	GH9	0	0	both_absent
Bacteroides_caccae_ATCC_43185	GH91	2	2	both_present
Bacteroides_caccae_ATCC_43185	GH92	5	5	both_present
Bacteroides_caccae_ATCC_43185	GH94	0	0	both_absent
Bacteroides_caccae_ATCC_43185	GH95	5	4	both_present
Bacteroides_caccae_ATCC_43185	GH97	4	4	both_present
Bacteroides_caccae_ATCC_43185	GH98	0	0	both_absent
Bacteroides_caccae_ATCC_43185	GH99	0	0	both_absent
Bacteroides_caccae_CL03T12C61	GH0	0	1	dbcan_only
Bacteroides_caccae_CL03T12C61	GH10	0	0	both_absent
Bacteroides_caccae_CL03T12C61	GH105	5	5	both_present
Bacteroides_caccae_CL03T12C61	GH106	1	0	cazy_only
Bacteroides_caccae_CL03T12C61	GH108	0	0	both_absent
Bacteroides_caccae_CL03T12C61	GH109	4	4	both_present
Bacteroides_caccae_CL03T12C61	GH11	0	0	both_absent
Bacteroides_caccae_CL03T12C61	GH110	2	2	both_present
Bacteroides_caccae_CL03T12C61	GH115	0	0	both_absent
Bacteroides_caccae_CL03T12C61	GH116	1	1	both_present
Bacteroides_caccae_CL03T12C61	GH117	0	0	both_absent
Bacteroides_caccae_CL03T12C61	GH120	1	1	both_present
Bacteroides_caccae_CL03T12C61	GH123	1	1	both_present
Bacteroides_caccae_CL03T12C61	GH125	0	0	both_absent
Bacteroides_caccae_CL03T12C61	GH127	0	0	both_absent
Bacteroides_caccae_CL03T12C61	GH128	0	0	both_absent
Bacteroides_caccae_CL03T12C61	GH13	3	3	both_present
Bacteroides_caccae_CL03T12C61	GH130	2	2	both_present
Bacteroides_caccae_CL03T12C61	GH133	1	1	both_present
Bacteroides_caccae_CL03T12C61	GH136	0	0	both_absent
Bacteroides_caccae_CL03T12C61	GH137	0	0	both_absent
Bacteroides_caccae_CL03T12C61	GH138	1	0	cazy_only
Bacteroides_caccae_CL03T12C61	GH139	0	0	both_absent
Bacteroides_caccae_CL03T12C61	GH140	0	0	both_absent
Bacteroides_caccae_CL03T12C61	GH141	0	1	dbcan_only
Bacteroides_caccae_CL03T12C61	GH142	0	0	both_absent
Bacteroides_caccae_CL03T12C61	GH143	0	0	both_absent
Bacteroides_caccae_CL03T12C61	GH144	1	1	both_present
Bacteroides_caccae_CL03T12C61	GH145	1	1	both_present
Bacteroides_caccae_CL03T12C61	GH146	1	1	both_present
Bacteroides_caccae_CL03T12C61	GH147	1	1	both_present
Bacteroides_caccae_CL03T12C61	GH15	0	0	both_absent
Bacteroides_caccae_CL03T12C61	GH150	0	0	both_absent
Bacteroides_caccae_CL03T12C61	GH154	5	0	cazy_only
Bacteroides_caccae_CL03T12C61	GH156	0	0	both_absent
Bacteroides_caccae_CL03T12C61	GH157	0	0	both_absent
Bacteroides_caccae_CL03T12C61	GH158	0	0	both_absent
Bacteroides_caccae_CL03T12C61	GH159	0	0	both_absent
Bacteroides_caccae_CL03T12C61	GH16	7	7	both_present
Bacteroides_caccae_CL03T12C61	GH163	0	0	both_absent
Bacteroides_caccae_CL03T12C61	GH164	0	0	both_absent
Bacteroides_caccae_CL03T12C61	GH165	0	0	both_absent
Bacteroides_caccae_CL03T12C61	GH167	0	0	both_absent
Bacteroides_caccae_CL03T12C61	GH18	1	0	cazy_only
Bacteroides_caccae_CL03T12C61	GH2	18	18	both_present
Bacteroides_caccae_CL03T12C61	GH20	9	9	both_present
Bacteroides_caccae_CL03T12C61	GH23	3	3	both_present
Bacteroides_caccae_CL03T12C61	GH24	4	1	both_present
Bacteroides_caccae_CL03T12C61	GH25	1	1	both_present
Bacteroides_caccae_CL03T12C61	GH26	0	0	both_absent
Bacteroides_caccae_CL03T12C61	GH27	2	1	both_present
Bacteroides_caccae_CL03T12C61	GH28	2	1	both_present
Bacteroides_caccae_CL03T12C61	GH29	13	13	both_present
Bacteroides_caccae_CL03T12C61	GH3	6	6	both_present
Bacteroides_caccae_CL03T12C61	GH30	2	1	both_present
Bacteroides_caccae_CL03T12C61	GH31	6	6	both_present
Bacteroides_caccae_CL03T12C61	GH32	2	2	both_present
Bacteroides_caccae_CL03T12C61	GH33	3	3	both_present
Bacteroides_caccae_CL03T12C61	GH35	4	4	both_present
Bacteroides_caccae_CL03T12C61	GH36	5	5	both_present
Bacteroides_caccae_CL03T12C61	GH37	0	0	both_absent
Bacteroides_caccae_CL03T12C61	GH38	0	0	both_absent
Bacteroides_caccae_CL03T12C61	GH39	0	0	both_absent
Bacteroides_caccae_CL03T12C61	GH42	0	0	both_absent
Bacteroides_caccae_CL03T12C61	GH43	8	8	both_present
Bacteroides_caccae_CL03T12C61	GH49	0	0	both_absent
Bacteroides_caccae_CL03T12C61	GH5	0	0	both_absent
Bacteroides_caccae_CL03T12C61	GH50	0	0	both_absent
Bacteroides_caccae_CL03T12C61	GH51	2	2	both_present
Bacteroides_caccae_CL03T12C61	GH53	1	1	both_present
Bacteroides_caccae_CL03T12C61	GH55	0	0	both_absent
Bacteroides_caccae_CL03T12C61	GH57	1	1	both_present
Bacteroides_caccae_CL03T12C61	GH59	0	0	both_absent
Bacteroides_caccae_CL03T12C61	GH63	0	0	both_absent
Bacteroides_caccae_CL03T12C61	GH65	0	0	both_absent
Bacteroides_caccae_CL03T12C61	GH66	0	0	both_absent
Bacteroides_caccae_CL03T12C61	GH67	0	0	both_absent
Bacteroides_caccae_CL03T12C61	GH73	3	3	both_present
Bacteroides_caccae_CL03T12C61	GH74	0	0	both_absent
Bacteroides_caccae_CL03T12C61	GH76	0	0	both_absent
Bacteroides_caccae_CL03T12C61	GH77	1	1	both_present
Bacteroides_caccae_CL03T12C61	GH78	0	0	both_absent
Bacteroides_caccae_CL03T12C61	GH79	0	0	both_absent
Bacteroides_caccae_CL03T12C61	GH8	0	0	both_absent
Bacteroides_caccae_CL03T12C61	GH82	0	0	both_absent
Bacteroides_caccae_CL03T12C61	GH84	1	1	both_present
Bacteroides_caccae_CL03T12C61	GH85	0	0	both_absent
Bacteroides_caccae_CL03T12C61	GH86	0	0	both_absent
Bacteroides_caccae_CL03T12C61	GH88	6	6	both_present
Bacteroides_caccae_CL03T12C61	GH89	3	3	both_present
Bacteroides_caccae_CL03T12C61	GH9	0	0	both_absent
Bacteroides_caccae_CL03T12C61	GH91	2	2	both_present
Bacteroides_caccae_CL03T12C61	GH92	6	6	both_present
Bacteroides_caccae_CL03T12C61	GH94	0	0	both_absent
Bacteroides_caccae_CL03T12C61	GH95	6	5	both_present
Bacteroides_caccae_CL03T12C61	GH97	7	7	both_present
Bacteroides_caccae_CL03T12C61	GH98	0	0	both_absent
Bacteroides_caccae_CL03T12C61	GH99	0	0	both_absent
Bacteroides_cellulosilyticus_CL02T12C19	GH0	0	1	dbcan_only
Bacteroides_cellulosilyticus_CL02T12C19	GH10	9	4	both_present
Bacteroides_cellulosilyticus_CL02T12C19	GH105	14	14	both_present
Bacteroides_cellulosilyticus_CL02T12C19	GH106	3	3	both_present
Bacteroides_cellulosilyticus_CL02T12C19	GH108	1	1	both_present
Bacteroides_cellulosilyticus_CL02T12C19	GH109	3	3	both_present
Bacteroides_cellulosilyticus_CL02T12C19	GH11	0	0	both_absent
Bacteroides_cellulosilyticus_CL02T12C19	GH110	3	3	both_present
Bacteroides_cellulosilyticus_CL02T12C19	GH115	5	5	both_present
Bacteroides_cellulosilyticus_CL02T12C19	GH116	1	1	both_present
Bacteroides_cellulosilyticus_CL02T12C19	GH117	1	1	both_present
Bacteroides_cellulosilyticus_CL02T12C19	GH120	0	0	both_absent
Bacteroides_cellulosilyticus_CL02T12C19	GH123	0	0	both_absent
Bacteroides_cellulosilyticus_CL02T12C19	GH125	1	1	both_present
Bacteroides_cellulosilyticus_CL02T12C19	GH127	2	2	both_present
Bacteroides_cellulosilyticus_CL02T12C19	GH128	0	0	both_absent
Bacteroides_cellulosilyticus_CL02T12C19	GH13	7	7	both_present
Bacteroides_cellulosilyticus_CL02T12C19	GH130	3	3	both_present
Bacteroides_cellulosilyticus_CL02T12C19	GH133	1	2	both_present
Bacteroides_cellulosilyticus_CL02T12C19	GH136	0	0	both_absent
Bacteroides_cellulosilyticus_CL02T12C19	GH137	0	0	both_absent
Bacteroides_cellulosilyticus_CL02T12C19	GH138	0	0	both_absent
Bacteroides_cellulosilyticus_CL02T12C19	GH139	1	1	both_present
Bacteroides_cellulosilyticus_CL02T12C19	GH140	1	1	both_present
Bacteroides_cellulosilyticus_CL02T12C19	GH141	0	1	dbcan_only
Bacteroides_cellulosilyticus_CL02T12C19	GH142	0	0	both_absent
Bacteroides_cellulosilyticus_CL02T12C19	GH143	0	0	both_absent
Bacteroides_cellulosilyticus_CL02T12C19	GH144	4	4	both_present
Bacteroides_cellulosilyticus_CL02T12C19	GH145	1	1	both_present
Bacteroides_cellulosilyticus_CL02T12C19	GH146	6	6	both_present
Bacteroides_cellulosilyticus_CL02T12C19	GH147	1	1	both_present
Bacteroides_cellulosilyticus_CL02T12C19	GH15	0	0	both_absent
Bacteroides_cellulosilyticus_CL02T12C19	GH150	0	0	both_absent
Bacteroides_cellulosilyticus_CL02T12C19	GH154	2	0	cazy_only
Bacteroides_cellulosilyticus_CL02T12C19	GH156	0	0	both_absent
Bacteroides_cellulosilyticus_CL02T12C19	GH157	0	0	both_absent
Bacteroides_cellulosilyticus_CL02T12C19	GH158	0	0	both_absent
Bacteroides_cellulosilyticus_CL02T12C19	GH159	2	0	cazy_only
Bacteroides_cellulosilyticus_CL02T12C19	GH16	4	3	both_present
Bacteroides_cellulosilyticus_CL02T12C19	GH163	0	0	both_absent
Bacteroides_cellulosilyticus_CL02T12C19	GH164	0	0	both_absent
Bacteroides_cellulosilyticus_CL02T12C19	GH165	0	0	both_absent
Bacteroides_cellulosilyticus_CL02T12C19	GH167	0	0	both_absent
Bacteroides_cellulosilyticus_CL02T12C19	GH18	3	2	both_present
Bacteroides_cellulosilyticus_CL02T12C19	GH2	35	34	both_present
Bacteroides_cellulosilyticus_CL02T12C19	GH20	7	7	both_present
Bacteroides_cellulosilyticus_CL02T12C19	GH23	3	3	both_present
Bacteroides_cellulosilyticus_CL02T12C19	GH24	3	1	both_present
Bacteroides_cellulosilyticus_CL02T12C19	GH25	1	1	both_present
Bacteroides_cellulosilyticus_CL02T12C19	GH26	5	5	both_present
Bacteroides_cellulosilyticus_CL02T12C19	GH27	4	4	both_present
Bacteroides_cellulosilyticus_CL02T12C19	GH28	21	20	both_present
Bacteroides_cellulosilyticus_CL02T12C19	GH29	9	9	both_present
Bacteroides_cellulosilyticus_CL02T12C19	GH3	24	24	both_present
Bacteroides_cellulosilyticus_CL02T12C19	GH30	9	9	both_present
Bacteroides_cellulosilyticus_CL02T12C19	GH31	9	9	both_present
Bacteroides_cellulosilyticus_CL02T12C19	GH32	2	2	both_present
Bacteroides_cellulosilyticus_CL02T12C19	GH33	1	0	cazy_only
Bacteroides_cellulosilyticus_CL02T12C19	GH35	2	1	both_present
Bacteroides_cellulosilyticus_CL02T12C19	GH36	4	4	both_present
Bacteroides_cellulosilyticus_CL02T12C19	GH37	0	0	both_absent
Bacteroides_cellulosilyticus_CL02T12C19	GH38	1	1	both_present
Bacteroides_cellulosilyticus_CL02T12C19	GH39	0	0	both_absent
Bacteroides_cellulosilyticus_CL02T12C19	GH42	2	2	both_present
Bacteroides_cellulosilyticus_CL02T12C19	GH43	0	48	dbcan_only
Bacteroides_cellulosilyticus_CL02T12C19	GH49	0	0	both_absent
Bacteroides_cellulosilyticus_CL02T12C19	GH5	6	6	both_present
Bacteroides_cellulosilyticus_CL02T12C19	GH50	1	1	both_present
Bacteroides_cellulosilyticus_CL02T12C19	GH51	5	3	both_present
Bacteroides_cellulosilyticus_CL02T12C19	GH53	1	1	both_present
Bacteroides_cellulosilyticus_CL02T12C19	GH55	0	0	both_absent
Bacteroides_cellulosilyticus_CL02T12C19	GH57	1	1	both_present
Bacteroides_cellulosilyticus_CL02T12C19	GH59	0	0	both_absent
Bacteroides_cellulosilyticus_CL02T12C19	GH63	1	1	both_present
Bacteroides_cellulosilyticus_CL02T12C19	GH65	2	2	both_present
Bacteroides_cellulosilyticus_CL02T12C19	GH66	1	1	both_present
Bacteroides_cellulosilyticus_CL02T12C19	GH67	2	2	both_present
Bacteroides_cellulosilyticus_CL02T12C19	GH73	6	6	both_present
Bacteroides_cellulosilyticus_CL02T12C19	GH74	0	0	both_absent
Bacteroides_cellulosilyticus_CL02T12C19	GH76	1	1	both_present
Bacteroides_cellulosilyticus_CL02T12C19	GH77	1	1	both_present
Bacteroides_cellulosilyticus_CL02T12C19	GH78	6	6	both_present
Bacteroides_cellulosilyticus_CL02T12C19	GH79	1	1	both_present
Bacteroides_cellulosilyticus_CL02T12C19	GH8	2	2	both_present
Bacteroides_cellulosilyticus_CL02T12C19	GH82	0	0	both_absent
Bacteroides_cellulosilyticus_CL02T12C19	GH84	0	0	both_absent
Bacteroides_cellulosilyticus_CL02T12C19	GH85	0	0	both_absent
Bacteroides_cellulosilyticus_CL02T12C19	GH86	0	0	both_absent
Bacteroides_cellulosilyticus_CL02T12C19	GH88	9	9	both_present
Bacteroides_cellulosilyticus_CL02T12C19	GH89	2	2	both_present
Bacteroides_cellulosilyticus_CL02T12C19	GH9	1	2	both_present
Bacteroides_cellulosilyticus_CL02T12C19	GH91	0	0	both_absent
Bacteroides_cellulosilyticus_CL02T12C19	GH92	12	12	both_present
Bacteroides_cellulosilyticus_CL02T12C19	GH94	0	0	both_absent
Bacteroides_cellulosilyticus_CL02T12C19	GH95	9	9	both_present
Bacteroides_cellulosilyticus_CL02T12C19	GH97	17	17	both_present
Bacteroides_cellulosilyticus_CL02T12C19	GH98	0	0	both_absent
Bacteroides_cellulosilyticus_CL02T12C19	GH99	0	0	both_absent
Bacteroides_cellulosilyticus_DSM_14838	GH0	0	1	dbcan_only
Bacteroides_cellulosilyticus_DSM_14838	GH10	9	5	both_present
Bacteroides_cellulosilyticus_DSM_14838	GH105	18	16	both_present
Bacteroides_cellulosilyticus_DSM_14838	GH106	4	4	both_present
Bacteroides_cellulosilyticus_DSM_14838	GH108	1	1	both_present
Bacteroides_cellulosilyticus_DSM_14838	GH109	3	3	both_present
Bacteroides_cellulosilyticus_DSM_14838	GH11	0	0	both_absent
Bacteroides_cellulosilyticus_DSM_14838	GH110	3	3	both_present
Bacteroides_cellulosilyticus_DSM_14838	GH115	5	4	both_present
Bacteroides_cellulosilyticus_DSM_14838	GH116	1	1	both_present
Bacteroides_cellulosilyticus_DSM_14838	GH117	0	0	both_absent
Bacteroides_cellulosilyticus_DSM_14838	GH120	0	0	both_absent
Bacteroides_cellulosilyticus_DSM_14838	GH123	0	0	both_absent
Bacteroides_cellulosilyticus_DSM_14838	GH125	1	1	both_present
Bacteroides_cellulosilyticus_DSM_14838	GH127	4	4	both_present
Bacteroides_cellulosilyticus_DSM_14838	GH128	1	0	cazy_only
Bacteroides_cellulosilyticus_DSM_14838	GH13	12	10	both_present
Bacteroides_cellulosilyticus_DSM_14838	GH130	4	4	both_present
Bacteroides_cellulosilyticus_DSM_14838	GH133	0	2	dbcan_only
Bacteroides_cellulosilyticus_DSM_14838	GH136	2	2	both_present
Bacteroides_cellulosilyticus_DSM_14838	GH137	1	0	cazy_only
Bacteroides_cellulosilyticus_DSM_14838	GH138	2	1	both_present
Bacteroides_cellulosilyticus_DSM_14838	GH139	3	1	both_present
Bacteroides_cellulosilyticus_DSM_14838	GH140	3	2	both_present
Bacteroides_cellulosilyticus_DSM_14838	GH141	2	2	both_present
Bacteroides_cellulosilyticus_DSM_14838	GH142	1	0	cazy_only
Bacteroides_cellulosilyticus_DSM_14838	GH143	1	1	both_present
Bacteroides_cellulosilyticus_DSM_14838	GH144	5	5	both_present
Bacteroides_cellulosilyticus_DSM_14838	GH145	1	1	both_present
Bacteroides_cellulosilyticus_DSM_14838	GH146	5	5	both_present
Bacteroides_cellulosilyticus_DSM_14838	GH147	1	1	both_present
Bacteroides_cellulosilyticus_DSM_14838	GH15	0	0	both_absent
Bacteroides_cellulosilyticus_DSM_14838	GH150	0	0	both_absent
Bacteroides_cellulosilyticus_DSM_14838	GH154	2	0	cazy_only
Bacteroides_cellulosilyticus_DSM_14838	GH156	0	0	both_absent
Bacteroides_cellulosilyticus_DSM_14838	GH157	0	0	both_absent
Bacteroides_cellulosilyticus_DSM_14838	GH158	0	0	both_absent
Bacteroides_cellulosilyticus_DSM_14838	GH159	2	0	cazy_only
Bacteroides_cellulosilyticus_DSM_14838	GH16	5	4	both_present
Bacteroides_cellulosilyticus_DSM_14838	GH163	0	0	both_absent
Bacteroides_cellulosilyticus_DSM_14838	GH164	0	0	both_absent
Bacteroides_cellulosilyticus_DSM_14838	GH165	0	0	both_absent
Bacteroides_cellulosilyticus_DSM_14838	GH167	0	0	both_absent
Bacteroides_cellulosilyticus_DSM_14838	GH18	4	2	both_present
Bacteroides_cellulosilyticus_DSM_14838	GH2	46	42	both_present
Bacteroides_cellulosilyticus_DSM_14838	GH20	8	6	both_present
Bacteroides_cellulosilyticus_DSM_14838	GH23	3	3	both_present
Bacteroides_cellulosilyticus_DSM_14838	GH24	1	0	cazy_only
Bacteroides_cellulosilyticus_DSM_14838	GH25	1	1	both_present
Bacteroides_cellulosilyticus_DSM_14838	GH26	5	5	both_present
Bacteroides_cellulosilyticus_DSM_14838	GH27	4	4	both_present
Bacteroides_cellulosilyticus_DSM_14838	GH28	28	23	both_present
Bacteroides_cellulosilyticus_DSM_14838	GH29	9	9	both_present
Bacteroides_cellulosilyticus_DSM_14838	GH3	32	30	both_present
Bacteroides_cellulosilyticus_DSM_14838	GH30	8	8	both_present
Bacteroides_cellulosilyticus_DSM_14838	GH31	14	14	both_present
Bacteroides_cellulosilyticus_DSM_14838	GH32	2	2	both_present
Bacteroides_cellulosilyticus_DSM_14838	GH33	2	0	cazy_only
Bacteroides_cellulosilyticus_DSM_14838	GH35	4	3	both_present
Bacteroides_cellulosilyticus_DSM_14838	GH36	4	4	both_present
Bacteroides_cellulosilyticus_DSM_14838	GH37	0	0	both_absent
Bacteroides_cellulosilyticus_DSM_14838	GH38	1	1	both_present
Bacteroides_cellulosilyticus_DSM_14838	GH39	1	1	both_present
Bacteroides_cellulosilyticus_DSM_14838	GH42	3	3	both_present
Bacteroides_cellulosilyticus_DSM_14838	GH43	0	43	dbcan_only
Bacteroides_cellulosilyticus_DSM_14838	GH49	0	0	both_absent
Bacteroides_cellulosilyticus_DSM_14838	GH5	6	6	both_present
Bacteroides_cellulosilyticus_DSM_14838	GH50	1	1	both_present
Bacteroides_cellulosilyticus_DSM_14838	GH51	8	5	both_present
Bacteroides_cellulosilyticus_DSM_14838	GH53	2	2	both_present
Bacteroides_cellulosilyticus_DSM_14838	GH55	0	0	both_absent
Bacteroides_cellulosilyticus_DSM_14838	GH57	1	1	both_present
Bacteroides_cellulosilyticus_DSM_14838	GH59	0	0	both_absent
Bacteroides_cellulosilyticus_DSM_14838	GH63	1	3	both_present
Bacteroides_cellulosilyticus_DSM_14838	GH65	2	2	both_present
Bacteroides_cellulosilyticus_DSM_14838	GH66	1	1	both_present
Bacteroides_cellulosilyticus_DSM_14838	GH67	1	1	both_present
Bacteroides_cellulosilyticus_DSM_14838	GH73	1	1	both_present
Bacteroides_cellulosilyticus_DSM_14838	GH74	0	0	both_absent
Bacteroides_cellulosilyticus_DSM_14838	GH76	1	1	both_present
Bacteroides_cellulosilyticus_DSM_14838	GH77	2	0	cazy_only
Bacteroides_cellulosilyticus_DSM_14838	GH78	10	10	both_present
Bacteroides_cellulosilyticus_DSM_14838	GH79	1	1	both_present
Bacteroides_cellulosilyticus_DSM_14838	GH8	2	2	both_present
Bacteroides_cellulosilyticus_DSM_14838	GH82	0	0	both_absent
Bacteroides_cellulosilyticus_DSM_14838	GH84	0	0	both_absent
Bacteroides_cellulosilyticus_DSM_14838	GH85	0	0	both_absent
Bacteroides_cellulosilyticus_DSM_14838	GH86	0	0	both_absent
Bacteroides_cellulosilyticus_DSM_14838	GH88	9	8	both_present
Bacteroides_cellulosilyticus_DSM_14838	GH89	2	2	both_present
Bacteroides_cellulosilyticus_DSM_14838	GH9	2	4	both_present
Bacteroides_cellulosilyticus_DSM_14838	GH91	0	0	both_absent
Bacteroides_cellulosilyticus_DSM_14838	GH92	15	15	both_present
Bacteroides_cellulosilyticus_DSM_14838	GH94	0	0	both_absent
Bacteroides_cellulosilyticus_DSM_14838	GH95	12	12	both_present
Bacteroides_cellulosilyticus_DSM_14838	GH97	19	19	both_present
Bacteroides_cellulosilyticus_DSM_14838	GH98	0	0	both_absent
Bacteroides_cellulosilyticus_DSM_14838	GH99	0	0	both_absent
Bacteroides_cellulosilyticus_WH2	GH0	0	1	dbcan_only
Bacteroides_cellulosilyticus_WH2	GH10	10	6	both_present
Bacteroides_cellulosilyticus_WH2	GH105	20	19	both_present
Bacteroides_cellulosilyticus_WH2	GH106	6	6	both_present
Bacteroides_cellulosilyticus_WH2	GH108	1	0	cazy_only
Bacteroides_cellulosilyticus_WH2	GH109	3	3	both_present
Bacteroides_cellulosilyticus_WH2	GH11	0	0	both_absent
Bacteroides_cellulosilyticus_WH2	GH110	3	3	both_present
Bacteroides_cellulosilyticus_WH2	GH115	4	4	both_present
Bacteroides_cellulosilyticus_WH2	GH116	1	1	both_present
Bacteroides_cellulosilyticus_WH2	GH117	1	1	both_present
Bacteroides_cellulosilyticus_WH2	GH120	0	0	both_absent
Bacteroides_cellulosilyticus_WH2	GH123	0	0	both_absent
Bacteroides_cellulosilyticus_WH2	GH125	1	1	both_present
Bacteroides_cellulosilyticus_WH2	GH127	4	5	both_present
Bacteroides_cellulosilyticus_WH2	GH128	0	0	both_absent
Bacteroides_cellulosilyticus_WH2	GH13	10	10	both_present
Bacteroides_cellulosilyticus_WH2	GH130	4	4	both_present
Bacteroides_cellulosilyticus_WH2	GH133	1	2	both_present
Bacteroides_cellulosilyticus_WH2	GH136	2	2	both_present
Bacteroides_cellulosilyticus_WH2	GH137	1	1	both_present
Bacteroides_cellulosilyticus_WH2	GH138	1	1	both_present
Bacteroides_cellulosilyticus_WH2	GH139	1	2	both_present
Bacteroides_cellulosilyticus_WH2	GH140	0	2	dbcan_only
Bacteroides_cellulosilyticus_WH2	GH141	1	2	both_present
Bacteroides_cellulosilyticus_WH2	GH142	1	0	cazy_only
Bacteroides_cellulosilyticus_WH2	GH143	1	1	both_present
Bacteroides_cellulosilyticus_WH2	GH144	4	4	both_present
Bacteroides_cellulosilyticus_WH2	GH145	1	1	both_present
Bacteroides_cellulosilyticus_WH2	GH146	4	4	both_present
Bacteroides_cellulosilyticus_WH2	GH147	1	1	both_present
Bacteroides_cellulosilyticus_WH2	GH15	0	0	both_absent
Bacteroides_cellulosilyticus_WH2	GH150	0	0	both_absent
Bacteroides_cellulosilyticus_WH2	GH154	3	0	cazy_only
Bacteroides_cellulosilyticus_WH2	GH156	0	0	both_absent
Bacteroides_cellulosilyticus_WH2	GH157	1	0	cazy_only
Bacteroides_cellulosilyticus_WH2	GH158	0	0	both_absent
Bacteroides_cellulosilyticus_WH2	GH159	2	0	cazy_only
Bacteroides_cellulosilyticus_WH2	GH16	5	4	both_present
Bacteroides_cellulosilyticus_WH2	GH163	0	0	both_absent
Bacteroides_cellulosilyticus_WH2	GH164	0	0	both_absent
Bacteroides_cellulosilyticus_WH2	GH165	0	0	both_absent
Bacteroides_cellulosilyticus_WH2	GH167	0	0	both_absent
Bacteroides_cellulosilyticus_WH2	GH18	3	2	both_present
Bacteroides_cellulosilyticus_WH2	GH2	43	42	both_present
Bacteroides_cellulosilyticus_WH2	GH20	7	7	both_present
Bacteroides_cellulosilyticus_WH2	GH23	3	3	both_present
Bacteroides_cellulosilyticus_WH2	GH24	1	0	cazy_only
Bacteroides_cellulosilyticus_WH2	GH25	1	1	both_present
Bacteroides_cellulosilyticus_WH2	GH26	5	5	both_present
Bacteroides_cellulosilyticus_WH2	GH27	4	4	both_present
Bacteroides_cellulosilyticus_WH2	GH28	25	23	both_present
Bacteroides_cellulosilyticus_WH2	GH29	9	9	both_present
Bacteroides_cellulosilyticus_WH2	GH3	31	31	both_present
Bacteroides_cellulosilyticus_WH2	GH30	9	9	both_present
Bacteroides_cellulosilyticus_WH2	GH31	10	10	both_present
Bacteroides_cellulosilyticus_WH2	GH32	2	2	both_present
Bacteroides_cellulosilyticus_WH2	GH33	2	0	cazy_only
Bacteroides_cellulosilyticus_WH2	GH35	3	2	both_present
Bacteroides_cellulosilyticus_WH2	GH36	4	4	both_present
Bacteroides_cellulosilyticus_WH2	GH37	0	0	both_absent
Bacteroides_cellulosilyticus_WH2	GH38	1	1	both_present
Bacteroides_cellulosilyticus_WH2	GH39	1	1	both_present
Bacteroides_cellulosilyticus_WH2	GH42	3	3	both_present
Bacteroides_cellulosilyticus_WH2	GH43	48	44	both_present
Bacteroides_cellulosilyticus_WH2	GH49	0	0	both_absent
Bacteroides_cellulosilyticus_WH2	GH5	7	8	both_present
Bacteroides_cellulosilyticus_WH2	GH50	2	2	both_present
Bacteroides_cellulosilyticus_WH2	GH51	9	8	both_present
Bacteroides_cellulosilyticus_WH2	GH53	1	1	both_present
Bacteroides_cellulosilyticus_WH2	GH55	0	0	both_absent
Bacteroides_cellulosilyticus_WH2	GH57	1	1	both_present
Bacteroides_cellulosilyticus_WH2	GH59	0	0	both_absent
Bacteroides_cellulosilyticus_WH2	GH63	1	3	both_present
Bacteroides_cellulosilyticus_WH2	GH65	2	1	both_present
Bacteroides_cellulosilyticus_WH2	GH66	1	1	both_present
Bacteroides_cellulosilyticus_WH2	GH67	2	2	both_present
Bacteroides_cellulosilyticus_WH2	GH73	1	1	both_present
Bacteroides_cellulosilyticus_WH2	GH74	0	0	both_absent
Bacteroides_cellulosilyticus_WH2	GH76	1	1	both_present
Bacteroides_cellulosilyticus_WH2	GH77	1	1	both_present
Bacteroides_cellulosilyticus_WH2	GH78	11	9	both_present
Bacteroides_cellulosilyticus_WH2	GH79	1	1	both_present
Bacteroides_cellulosilyticus_WH2	GH8	2	2	both_present
Bacteroides_cellulosilyticus_WH2	GH82	0	0	both_absent
Bacteroides_cellulosilyticus_WH2	GH84	0	0	both_absent
Bacteroides_cellulosilyticus_WH2	GH85	0	0	both_absent
Bacteroides_cellulosilyticus_WH2	GH86	0	0	both_absent
Bacteroides_cellulosilyticus_WH2	GH88	8	8	both_present
Bacteroides_cellulosilyticus_WH2	GH89	2	2	both_present
Bacteroides_cellulosilyticus_WH2	GH9	1	3	both_present
Bacteroides_cellulosilyticus_WH2	GH91	0	0	both_absent
Bacteroides_cellulosilyticus_WH2	GH92	14	14	both_present
Bacteroides_cellulosilyticus_WH2	GH94	0	0	both_absent
Bacteroides_cellulosilyticus_WH2	GH95	12	11	both_present
Bacteroides_cellulosilyticus_WH2	GH97	15	15	both_present
Bacteroides_cellulosilyticus_WH2	GH98	0	0	both_absent
Bacteroides_cellulosilyticus_WH2	GH99	0	0	both_absent
Bacteroides_dorei_CL02T00C15	GH0	0	1	dbcan_only
Bacteroides_dorei_CL02T00C15	GH10	1	1	both_present
Bacteroides_dorei_CL02T00C15	GH105	7	7	both_present
Bacteroides_dorei_CL02T00C15	GH106	5	5	both_present
Bacteroides_dorei_CL02T00C15	GH108	1	1	both_present
Bacteroides_dorei_CL02T00C15	GH109	3	3	both_present
Bacteroides_dorei_CL02T00C15	GH11	0	0	both_absent
Bacteroides_dorei_CL02T00C15	GH110	1	1	both_present
Bacteroides_dorei_CL02T00C15	GH115	4	4	both_present
Bacteroides_dorei_CL02T00C15	GH116	0	0	both_absent
Bacteroides_dorei_CL02T00C15	GH117	1	1	both_present
Bacteroides_dorei_CL02T00C15	GH120	0	0	both_absent
Bacteroides_dorei_CL02T00C15	GH123	1	1	both_present
Bacteroides_dorei_CL02T00C15	GH125	0	0	both_absent
Bacteroides_dorei_CL02T00C15	GH127	4	5	both_present
Bacteroides_dorei_CL02T00C15	GH128	0	0	both_absent
Bacteroides_dorei_CL02T00C15	GH13	7	5	both_present
Bacteroides_dorei_CL02T00C15	GH130	1	1	both_present
Bacteroides_dorei_CL02T00C15	GH133	1	1	both_present
Bacteroides_dorei_CL02T00C15	GH136	1	1	both_present
Bacteroides_dorei_CL02T00C15	GH137	2	2	both_present
Bacteroides_dorei_CL02T00C15	GH138	1	1	both_present
Bacteroides_dorei_CL02T00C15	GH139	1	1	both_present
Bacteroides_dorei_CL02T00C15	GH140	2	2	both_present
Bacteroides_dorei_CL02T00C15	GH141	2	2	both_present
Bacteroides_dorei_CL02T00C15	GH142	1	0	cazy_only
Bacteroides_dorei_CL02T00C15	GH143	1	1	both_present
Bacteroides_dorei_CL02T00C15	GH144	1	1	both_present
Bacteroides_dorei_CL02T00C15	GH145	1	1	both_present
Bacteroides_dorei_CL02T00C15	GH146	5	5	both_present
Bacteroides_dorei_CL02T00C15	GH147	0	0	both_absent
Bacteroides_dorei_CL02T00C15	GH15	1	1	both_present
Bacteroides_dorei_CL02T00C15	GH150	0	0	both_absent
Bacteroides_dorei_CL02T00C15	GH154	3	0	cazy_only
Bacteroides_dorei_CL02T00C15	GH156	0	0	both_absent
Bacteroides_dorei_CL02T00C15	GH157	0	0	both_absent
Bacteroides_dorei_CL02T00C15	GH158	0	0	both_absent
Bacteroides_dorei_CL02T00C15	GH159	0	0	both_absent
Bacteroides_dorei_CL02T00C15	GH16	3	2	both_present
Bacteroides_dorei_CL02T00C15	GH163	0	0	both_absent
Bacteroides_dorei_CL02T00C15	GH164	0	0	both_absent
Bacteroides_dorei_CL02T00C15	GH165	0	0	both_absent
Bacteroides_dorei_CL02T00C15	GH167	0	0	both_absent
Bacteroides_dorei_CL02T00C15	GH18	1	1	both_present
Bacteroides_dorei_CL02T00C15	GH2	27	26	both_present
Bacteroides_dorei_CL02T00C15	GH20	9	9	both_present
Bacteroides_dorei_CL02T00C15	GH23	3	3	both_present
Bacteroides_dorei_CL02T00C15	GH24	1	0	cazy_only
Bacteroides_dorei_CL02T00C15	GH25	1	1	both_present
Bacteroides_dorei_CL02T00C15	GH26	0	0	both_absent
Bacteroides_dorei_CL02T00C15	GH27	1	1	both_present
Bacteroides_dorei_CL02T00C15	GH28	19	17	both_present
Bacteroides_dorei_CL02T00C15	GH29	8	7	both_present
Bacteroides_dorei_CL02T00C15	GH3	5	5	both_present
Bacteroides_dorei_CL02T00C15	GH30	4	2	both_present
Bacteroides_dorei_CL02T00C15	GH31	3	3	both_present
Bacteroides_dorei_CL02T00C15	GH32	1	1	both_present
Bacteroides_dorei_CL02T00C15	GH33	3	2	both_present
Bacteroides_dorei_CL02T00C15	GH35	1	1	both_present
Bacteroides_dorei_CL02T00C15	GH36	4	4	both_present
Bacteroides_dorei_CL02T00C15	GH37	0	0	both_absent
Bacteroides_dorei_CL02T00C15	GH38	0	0	both_absent
Bacteroides_dorei_CL02T00C15	GH39	0	0	both_absent
Bacteroides_dorei_CL02T00C15	GH42	1	1	both_present
Bacteroides_dorei_CL02T00C15	GH43	29	29	both_present
Bacteroides_dorei_CL02T00C15	GH49	0	0	both_absent
Bacteroides_dorei_CL02T00C15	GH5	0	0	both_absent
Bacteroides_dorei_CL02T00C15	GH50	0	0	both_absent
Bacteroides_dorei_CL02T00C15	GH51	4	4	both_present
Bacteroides_dorei_CL02T00C15	GH53	1	1	both_present
Bacteroides_dorei_CL02T00C15	GH55	0	0	both_absent
Bacteroides_dorei_CL02T00C15	GH57	1	1	both_present
Bacteroides_dorei_CL02T00C15	GH59	0	0	both_absent
Bacteroides_dorei_CL02T00C15	GH63	2	3	both_present
Bacteroides_dorei_CL02T00C15	GH65	0	0	both_absent
Bacteroides_dorei_CL02T00C15	GH66	0	0	both_absent
Bacteroides_dorei_CL02T00C15	GH67	1	1	both_present
Bacteroides_dorei_CL02T00C15	GH73	4	4	both_present
Bacteroides_dorei_CL02T00C15	GH74	0	0	both_absent
Bacteroides_dorei_CL02T00C15	GH76	0	0	both_absent
Bacteroides_dorei_CL02T00C15	GH77	1	1	both_present
Bacteroides_dorei_CL02T00C15	GH78	5	5	both_present
Bacteroides_dorei_CL02T00C15	GH79	0	0	both_absent
Bacteroides_dorei_CL02T00C15	GH8	0	0	both_absent
Bacteroides_dorei_CL02T00C15	GH82	0	0	both_absent
Bacteroides_dorei_CL02T00C15	GH84	1	1	both_present
Bacteroides_dorei_CL02T00C15	GH85	0	0	both_absent
Bacteroides_dorei_CL02T00C15	GH86	0	0	both_absent
Bacteroides_dorei_CL02T00C15	GH88	5	5	both_present
Bacteroides_dorei_CL02T00C15	GH89	2	2	both_present
Bacteroides_dorei_CL02T00C15	GH9	0	0	both_absent
Bacteroides_dorei_CL02T00C15	GH91	0	0	both_absent
Bacteroides_dorei_CL02T00C15	GH92	9	9	both_present
Bacteroides_dorei_CL02T00C15	GH94	0	0	both_absent
Bacteroides_dorei_CL02T00C15	GH95	5	5	both_present
Bacteroides_dorei_CL02T00C15	GH97	10	9	both_present
Bacteroides_dorei_CL02T00C15	GH98	0	0	both_absent
Bacteroides_dorei_CL02T00C15	GH99	0	0	both_absent
Bacteroides_dorei_CL02T12C06	GH0	0	1	dbcan_only
Bacteroides_dorei_CL02T12C06	GH10	1	1	both_present
Bacteroides_dorei_CL02T12C06	GH105	7	7	both_present
Bacteroides_dorei_CL02T12C06	GH106	5	5	both_present
Bacteroides_dorei_CL02T12C06	GH108	1	1	both_present
Bacteroides_dorei_CL02T12C06	GH109	3	3	both_present
Bacteroides_dorei_CL02T12C06	GH11	0	0	both_absent
Bacteroides_dorei_CL02T12C06	GH110	1	1	both_present
Bacteroides_dorei_CL02T12C06	GH115	4	4	both_present
Bacteroides_dorei_CL02T12C06	GH116	0	0	both_absent
Bacteroides_dorei_CL02T12C06	GH117	1	1	both_present
Bacteroides_dorei_CL02T12C06	GH120	0	0	both_absent
Bacteroides_dorei_CL02T12C06	GH123	1	1	both_present
Bacteroides_dorei_CL02T12C06	GH125	0	0	both_absent
Bacteroides_dorei_CL02T12C06	GH127	4	5	both_present
Bacteroides_dorei_CL02T12C06	GH128	0	0	both_absent
Bacteroides_dorei_CL02T12C06	GH13	7	5	both_present
Bacteroides_dorei_CL02T12C06	GH130	1	1	both_present
Bacteroides_dorei_CL02T12C06	GH133	1	1	both_present
Bacteroides_dorei_CL02T12C06	GH136	1	1	both_present
Bacteroides_dorei_CL02T12C06	GH137	2	2	both_present
Bacteroides_dorei_CL02T12C06	GH138	1	1	both_present
Bacteroides_dorei_CL02T12C06	GH139	1	1	both_present
Bacteroides_dorei_CL02T12C06	GH140	2	2	both_present
Bacteroides_dorei_CL02T12C06	GH141	2	2	both_present
Bacteroides_dorei_CL02T12C06	GH142	1	0	cazy_only
Bacteroides_dorei_CL02T12C06	GH143	1	1	both_present
Bacteroides_dorei_CL02T12C06	GH144	1	1	both_present
Bacteroides_dorei_CL02T12C06	GH145	1	1	both_present
Bacteroides_dorei_CL02T12C06	GH146	5	5	both_present
Bacteroides_dorei_CL02T12C06	GH147	0	0	both_absent
Bacteroides_dorei_CL02T12C06	GH15	1	1	both_present
Bacteroides_dorei_CL02T12C06	GH150	0	0	both_absent
Bacteroides_dorei_CL02T12C06	GH154	3	0	cazy_only
Bacteroides_dorei_CL02T12C06	GH156	0	0	both_absent
Bacteroides_dorei_CL02T12C06	GH157	0	0	both_absent
Bacteroides_dorei_CL02T12C06	GH158	0	0	both_absent
Bacteroides_dorei_CL02T12C06	GH159	0	0	both_absent
Bacteroides_dorei_CL02T12C06	GH16	3	2	both_present
Bacteroides_dorei_CL02T12C06	GH163	0	0	both_absent
Bacteroides_dorei_CL02T12C06	GH164	0	0	both_absent
Bacteroides_dorei_CL02T12C06	GH165	0	0	both_absent
Bacteroides_dorei_CL02T12C06	GH167	0	0	both_absent
Bacteroides_dorei_CL02T12C06	GH18	1	1	both_present
Bacteroides_dorei_CL02T12C06	GH2	27	26	both_present
Bacteroides_dorei_CL02T12C06	GH20	9	9	both_present
Bacteroides_dorei_CL02T12C06	GH23	3	3	both_present
Bacteroides_dorei_CL02T12C06	GH24	1	0	cazy_only
Bacteroides_dorei_CL02T12C06	GH25	1	1	both_present
Bacteroides_dorei_CL02T12C06	GH26	0	0	both_absent
Bacteroides_dorei_CL02T12C06	GH27	1	1	both_present
Bacteroides_dorei_CL02T12C06	GH28	19	17	both_present
Bacteroides_dorei_CL02T12C06	GH29	8	7	both_present
Bacteroides_dorei_CL02T12C06	GH3	5	5	both_present
Bacteroides_dorei_CL02T12C06	GH30	4	2	both_present
Bacteroides_dorei_CL02T12C06	GH31	3	3	both_present
Bacteroides_dorei_CL02T12C06	GH32	1	1	both_present
Bacteroides_dorei_CL02T12C06	GH33	3	2	both_present
Bacteroides_dorei_CL02T12C06	GH35	1	1	both_present
Bacteroides_dorei_CL02T12C06	GH36	4	4	both_present
Bacteroides_dorei_CL02T12C06	GH37	0	0	both_absent
Bacteroides_dorei_CL02T12C06	GH38	0	0	both_absent
Bacteroides_dorei_CL02T12C06	GH39	0	0	both_absent
Bacteroides_dorei_CL02T12C06	GH42	1	1	both_present
Bacteroides_dorei_CL02T12C06	GH43	29	29	both_present
Bacteroides_dorei_CL02T12C06	GH49	0	0	both_absent
Bacteroides_dorei_CL02T12C06	GH5	0	0	both_absent
Bacteroides_dorei_CL02T12C06	GH50	0	0	both_absent
Bacteroides_dorei_CL02T12C06	GH51	4	4	both_present
Bacteroides_dorei_CL02T12C06	GH53	1	1	both_present
Bacteroides_dorei_CL02T12C06	GH55	0	0	both_absent
Bacteroides_dorei_CL02T12C06	GH57	1	1	both_present
Bacteroides_dorei_CL02T12C06	GH59	0	0	both_absent
Bacteroides_dorei_CL02T12C06	GH63	2	3	both_present
Bacteroides_dorei_CL02T12C06	GH65	0	0	both_absent
Bacteroides_dorei_CL02T12C06	GH66	0	0	both_absent
Bacteroides_dorei_CL02T12C06	GH67	1	1	both_present
Bacteroides_dorei_CL02T12C06	GH73	4	4	both_present
Bacteroides_dorei_CL02T12C06	GH74	0	0	both_absent
Bacteroides_dorei_CL02T12C06	GH76	0	0	both_absent
Bacteroides_dorei_CL02T12C06	GH77	1	1	both_present
Bacteroides_dorei_CL02T12C06	GH78	5	5	both_present
Bacteroides_dorei_CL02T12C06	GH79	0	0	both_absent
Bacteroides_dorei_CL02T12C06	GH8	0	0	both_absent
Bacteroides_dorei_CL02T12C06	GH82	0	0	both_absent
Bacteroides_dorei_CL02T12C06	GH84	1	1	both_present
Bacteroides_dorei_CL02T12C06	GH85	0	0	both_absent
Bacteroides_dorei_CL02T12C06	GH86	0	0	both_absent
Bacteroides_dorei_CL02T12C06	GH88	5	5	both_present
Bacteroides_dorei_CL02T12C06	GH89	2	2	both_present
Bacteroides_dorei_CL02T12C06	GH9	0	0	both_absent
Bacteroides_dorei_CL02T12C06	GH91	0	0	both_absent
Bacteroides_dorei_CL02T12C06	GH92	9	9	both_present
Bacteroides_dorei_CL02T12C06	GH94	0	0	both_absent
Bacteroides_dorei_CL02T12C06	GH95	5	5	both_present
Bacteroides_dorei_CL02T12C06	GH97	10	9	both_present
Bacteroides_dorei_CL02T12C06	GH98	0	0	both_absent
Bacteroides_dorei_CL02T12C06	GH99	0	0	both_absent
Bacteroides_dorei_CL03T12C01	GH0	0	1	dbcan_only
Bacteroides_dorei_CL03T12C01	GH10	1	1	both_present
Bacteroides_dorei_CL03T12C01	GH105	7	7	both_present
Bacteroides_dorei_CL03T12C01	GH106	6	6	both_present
Bacteroides_dorei_CL03T12C01	GH108	3	1	both_present
Bacteroides_dorei_CL03T12C01	GH109	3	3	both_present
Bacteroides_dorei_CL03T12C01	GH11	0	0	both_absent
Bacteroides_dorei_CL03T12C01	GH110	1	1	both_present
Bacteroides_dorei_CL03T12C01	GH115	4	4	both_present
Bacteroides_dorei_CL03T12C01	GH116	0	0	both_absent
Bacteroides_dorei_CL03T12C01	GH117	1	1	both_present
Bacteroides_dorei_CL03T12C01	GH120	0	0	both_absent
Bacteroides_dorei_CL03T12C01	GH123	1	1	both_present
Bacteroides_dorei_CL03T12C01	GH125	0	0	both_absent
Bacteroides_dorei_CL03T12C01	GH127	4	5	both_present
Bacteroides_dorei_CL03T12C01	GH128	0	0	both_absent
Bacteroides_dorei_CL03T12C01	GH13	7	5	both_present
Bacteroides_dorei_CL03T12C01	GH130	1	1	both_present
Bacteroides_dorei_CL03T12C01	GH133	1	1	both_present
Bacteroides_dorei_CL03T12C01	GH136	1	1	both_present
Bacteroides_dorei_CL03T12C01	GH137	1	1	both_present
Bacteroides_dorei_CL03T12C01	GH138	1	1	both_present
Bacteroides_dorei_CL03T12C01	GH139	1	1	both_present
Bacteroides_dorei_CL03T12C01	GH140	2	2	both_present
Bacteroides_dorei_CL03T12C01	GH141	2	2	both_present
Bacteroides_dorei_CL03T12C01	GH142	1	0	cazy_only
Bacteroides_dorei_CL03T12C01	GH143	1	1	both_present
Bacteroides_dorei_CL03T12C01	GH144	1	1	both_present
Bacteroides_dorei_CL03T12C01	GH145	1	1	both_present
Bacteroides_dorei_CL03T12C01	GH146	4	4	both_present
Bacteroides_dorei_CL03T12C01	GH147	0	0	both_absent
Bacteroides_dorei_CL03T12C01	GH15	1	1	both_present
Bacteroides_dorei_CL03T12C01	GH150	0	0	both_absent
Bacteroides_dorei_CL03T12C01	GH154	4	0	cazy_only
Bacteroides_dorei_CL03T12C01	GH156	0	0	both_absent
Bacteroides_dorei_CL03T12C01	GH157	0	0	both_absent
Bacteroides_dorei_CL03T12C01	GH158	0	0	both_absent
Bacteroides_dorei_CL03T12C01	GH159	0	0	both_absent
Bacteroides_dorei_CL03T12C01	GH16	2	2	both_present
Bacteroides_dorei_CL03T12C01	GH163	0	0	both_absent
Bacteroides_dorei_CL03T12C01	GH164	0	0	both_absent
Bacteroides_dorei_CL03T12C01	GH165	1	0	cazy_only
Bacteroides_dorei_CL03T12C01	GH167	0	0	both_absent
Bacteroides_dorei_CL03T12C01	GH18	1	1	both_present
Bacteroides_dorei_CL03T12C01	GH2	27	26	both_present
Bacteroides_dorei_CL03T12C01	GH20	9	9	both_present
Bacteroides_dorei_CL03T12C01	GH23	3	3	both_present
Bacteroides_dorei_CL03T12C01	GH24	1	1	both_present
Bacteroides_dorei_CL03T12C01	GH25	1	1	both_present
Bacteroides_dorei_CL03T12C01	GH26	0	0	both_absent
Bacteroides_dorei_CL03T12C01	GH27	1	1	both_present
Bacteroides_dorei_CL03T12C01	GH28	18	16	both_present
Bacteroides_dorei_CL03T12C01	GH29	9	9	both_present
Bacteroides_dorei_CL03T12C01	GH3	4	4	both_present
Bacteroides_dorei_CL03T12C01	GH30	2	2	both_present
Bacteroides_dorei_CL03T12C01	GH31	3	3	both_present
Bacteroides_dorei_CL03T12C01	GH32	1	1	both_present
Bacteroides_dorei_CL03T12C01	GH33	3	2	both_present
Bacteroides_dorei_CL03T12C01	GH35	1	1	both_present
Bacteroides_dorei_CL03T12C01	GH36	3	3	both_present
Bacteroides_dorei_CL03T12C01	GH37	0	0	both_absent
Bacteroides_dorei_CL03T12C01	GH38	0	0	both_absent
Bacteroides_dorei_CL03T12C01	GH39	1	1	both_present
Bacteroides_dorei_CL03T12C01	GH42	1	1	both_present
Bacteroides_dorei_CL03T12C01	GH43	29	29	both_present
Bacteroides_dorei_CL03T12C01	GH49	0	0	both_absent
Bacteroides_dorei_CL03T12C01	GH5	0	0	both_absent
Bacteroides_dorei_CL03T12C01	GH50	0	0	both_absent
Bacteroides_dorei_CL03T12C01	GH51	4	4	both_present
Bacteroides_dorei_CL03T12C01	GH53	1	1	both_present
Bacteroides_dorei_CL03T12C01	GH55	0	0	both_absent
Bacteroides_dorei_CL03T12C01	GH57	1	1	both_present
Bacteroides_dorei_CL03T12C01	GH59	0	0	both_absent
Bacteroides_dorei_CL03T12C01	GH63	2	3	both_present
Bacteroides_dorei_CL03T12C01	GH65	0	0	both_absent
Bacteroides_dorei_CL03T12C01	GH66	0	0	both_absent
Bacteroides_dorei_CL03T12C01	GH67	1	1	both_present
Bacteroides_dorei_CL03T12C01	GH73	1	1	both_present
Bacteroides_dorei_CL03T12C01	GH74	0	0	both_absent
Bacteroides_dorei_CL03T12C01	GH76	0	0	both_absent
Bacteroides_dorei_CL03T12C01	GH77	1	1	both_present
Bacteroides_dorei_CL03T12C01	GH78	6	5	both_present
Bacteroides_dorei_CL03T12C01	GH79	0	0	both_absent
Bacteroides_dorei_CL03T12C01	GH8	0	0	both_absent
Bacteroides_dorei_CL03T12C01	GH82	0	0	both_absent
Bacteroides_dorei_CL03T12C01	GH84	1	1	both_present
Bacteroides_dorei_CL03T12C01	GH85	0	0	both_absent
Bacteroides_dorei_CL03T12C01	GH86	0	0	both_absent
Bacteroides_dorei_CL03T12C01	GH88	6	6	both_present
Bacteroides_dorei_CL03T12C01	GH89	2	2	both_present
Bacteroides_dorei_CL03T12C01	GH9	0	0	both_absent
Bacteroides_dorei_CL03T12C01	GH91	0	0	both_absent
Bacteroides_dorei_CL03T12C01	GH92	9	9	both_present
Bacteroides_dorei_CL03T12C01	GH94	0	0	both_absent
Bacteroides_dorei_CL03T12C01	GH95	6	7	both_present
Bacteroides_dorei_CL03T12C01	GH97	8	8	both_present
Bacteroides_dorei_CL03T12C01	GH98	0	0	both_absent
Bacteroides_dorei_CL03T12C01	GH99	0	0	both_absent
Bacteroides_dorei_DSM_17855	GH0	0	1	dbcan_only
Bacteroides_dorei_DSM_17855	GH10	1	1	both_present
Bacteroides_dorei_DSM_17855	GH105	7	7	both_present
Bacteroides_dorei_DSM_17855	GH106	6	6	both_present
Bacteroides_dorei_DSM_17855	GH108	0	0	both_absent
Bacteroides_dorei_DSM_17855	GH109	3	3	both_present
Bacteroides_dorei_DSM_17855	GH11	0	0	both_absent
Bacteroides_dorei_DSM_17855	GH110	1	1	both_present
Bacteroides_dorei_DSM_17855	GH115	5	5	both_present
Bacteroides_dorei_DSM_17855	GH116	0	0	both_absent
Bacteroides_dorei_DSM_17855	GH117	1	1	both_present
Bacteroides_dorei_DSM_17855	GH120	0	0	both_absent
Bacteroides_dorei_DSM_17855	GH123	1	1	both_present
Bacteroides_dorei_DSM_17855	GH125	0	0	both_absent
Bacteroides_dorei_DSM_17855	GH127	4	4	both_present
Bacteroides_dorei_DSM_17855	GH128	0	0	both_absent
Bacteroides_dorei_DSM_17855	GH13	7	5	both_present
Bacteroides_dorei_DSM_17855	GH130	2	2	both_present
Bacteroides_dorei_DSM_17855	GH133	1	1	both_present
Bacteroides_dorei_DSM_17855	GH136	1	1	both_present
Bacteroides_dorei_DSM_17855	GH137	1	1	both_present
Bacteroides_dorei_DSM_17855	GH138	1	1	both_present
Bacteroides_dorei_DSM_17855	GH139	1	1	both_present
Bacteroides_dorei_DSM_17855	GH140	2	2	both_present
Bacteroides_dorei_DSM_17855	GH141	2	2	both_present
Bacteroides_dorei_DSM_17855	GH142	1	0	cazy_only
Bacteroides_dorei_DSM_17855	GH143	1	1	both_present
Bacteroides_dorei_DSM_17855	GH144	1	1	both_present
Bacteroides_dorei_DSM_17855	GH145	1	1	both_present
Bacteroides_dorei_DSM_17855	GH146	5	6	both_present
Bacteroides_dorei_DSM_17855	GH147	0	0	both_absent
Bacteroides_dorei_DSM_17855	GH15	1	1	both_present
Bacteroides_dorei_DSM_17855	GH150	0	0	both_absent
Bacteroides_dorei_DSM_17855	GH154	2	0	cazy_only
Bacteroides_dorei_DSM_17855	GH156	0	0	both_absent
Bacteroides_dorei_DSM_17855	GH157	0	0	both_absent
Bacteroides_dorei_DSM_17855	GH158	0	0	both_absent
Bacteroides_dorei_DSM_17855	GH159	0	0	both_absent
Bacteroides_dorei_DSM_17855	GH16	2	2	both_present
Bacteroides_dorei_DSM_17855	GH163	0	0	both_absent
Bacteroides_dorei_DSM_17855	GH164	0	0	both_absent
Bacteroides_dorei_DSM_17855	GH165	0	0	both_absent
Bacteroides_dorei_DSM_17855	GH167	0	0	both_absent
Bacteroides_dorei_DSM_17855	GH18	1	1	both_present
Bacteroides_dorei_DSM_17855	GH2	27	26	both_present
Bacteroides_dorei_DSM_17855	GH20	10	10	both_present
Bacteroides_dorei_DSM_17855	GH23	3	3	both_present
Bacteroides_dorei_DSM_17855	GH24	5	1	both_present
Bacteroides_dorei_DSM_17855	GH25	1	1	both_present
Bacteroides_dorei_DSM_17855	GH26	1	1	both_present
Bacteroides_dorei_DSM_17855	GH27	1	1	both_present
Bacteroides_dorei_DSM_17855	GH28	19	16	both_present
Bacteroides_dorei_DSM_17855	GH29	9	9	both_present
Bacteroides_dorei_DSM_17855	GH3	4	4	both_present
Bacteroides_dorei_DSM_17855	GH30	2	2	both_present
Bacteroides_dorei_DSM_17855	GH31	3	3	both_present
Bacteroides_dorei_DSM_17855	GH32	1	1	both_present
Bacteroides_dorei_DSM_17855	GH33	3	2	both_present
Bacteroides_dorei_DSM_17855	GH35	1	1	both_present
Bacteroides_dorei_DSM_17855	GH36	3	3	both_present
Bacteroides_dorei_DSM_17855	GH37	0	0	both_absent
Bacteroides_dorei_DSM_17855	GH38	0	0	both_absent
Bacteroides_dorei_DSM_17855	GH39	0	0	both_absent
Bacteroides_dorei_DSM_17855	GH42	1	1	both_present
Bacteroides_dorei_DSM_17855	GH43	28	28	both_present
Bacteroides_dorei_DSM_17855	GH49	0	0	both_absent
Bacteroides_dorei_DSM_17855	GH5	1	1	both_present
Bacteroides_dorei_DSM_17855	GH50	0	0	both_absent
Bacteroides_dorei_DSM_17855	GH51	3	3	both_present
Bacteroides_dorei_DSM_17855	GH53	1	1	both_present
Bacteroides_dorei_DSM_17855	GH55	0	0	both_absent
Bacteroides_dorei_DSM_17855	GH57	1	1	both_present
Bacteroides_dorei_DSM_17855	GH59	0	0	both_absent
Bacteroides_dorei_DSM_17855	GH63	2	3	both_present
Bacteroides_dorei_DSM_17855	GH65	0	0	both_absent
Bacteroides_dorei_DSM_17855	GH66	0	0	both_absent
Bacteroides_dorei_DSM_17855	GH67	1	1	both_present
Bacteroides_dorei_DSM_17855	GH73	2	2	both_present
Bacteroides_dorei_DSM_17855	GH74	0	0	both_absent
Bacteroides_dorei_DSM_17855	GH76	0	0	both_absent
Bacteroides_dorei_DSM_17855	GH77	1	1	both_present
Bacteroides_dorei_DSM_17855	GH78	5	5	both_present
Bacteroides_dorei_DSM_17855	GH79	0	0	both_absent
Bacteroides_dorei_DSM_17855	GH8	0	0	both_absent
Bacteroides_dorei_DSM_17855	GH82	0	0	both_absent
Bacteroides_dorei_DSM_17855	GH84	1	1	both_present
Bacteroides_dorei_DSM_17855	GH85	0	0	both_absent
Bacteroides_dorei_DSM_17855	GH86	0	0	both_absent
Bacteroides_dorei_DSM_17855	GH88	4	4	both_present
Bacteroides_dorei_DSM_17855	GH89	2	2	both_present
Bacteroides_dorei_DSM_17855	GH9	0	0	both_absent
Bacteroides_dorei_DSM_17855	GH91	0	0	both_absent
Bacteroides_dorei_DSM_17855	GH92	8	8	both_present
Bacteroides_dorei_DSM_17855	GH94	0	0	both_absent
Bacteroides_dorei_DSM_17855	GH95	4	5	both_present
Bacteroides_dorei_DSM_17855	GH97	7	7	both_present
Bacteroides_dorei_DSM_17855	GH98	0	0	both_absent
Bacteroides_dorei_DSM_17855	GH99	0	0	both_absent
Bacteroides_eggerthii_1_2_48FAA	GH0	0	1	dbcan_only
Bacteroides_eggerthii_1_2_48FAA	GH10	3	3	both_present
Bacteroides_eggerthii_1_2_48FAA	GH105	4	4	both_present
Bacteroides_eggerthii_1_2_48FAA	GH106	3	3	both_present
Bacteroides_eggerthii_1_2_48FAA	GH108	0	0	both_absent
Bacteroides_eggerthii_1_2_48FAA	GH109	1	1	both_present
Bacteroides_eggerthii_1_2_48FAA	GH11	0	0	both_absent
Bacteroides_eggerthii_1_2_48FAA	GH110	0	0	both_absent
Bacteroides_eggerthii_1_2_48FAA	GH115	4	4	both_present
Bacteroides_eggerthii_1_2_48FAA	GH116	0	0	both_absent
Bacteroides_eggerthii_1_2_48FAA	GH117	0	0	both_absent
Bacteroides_eggerthii_1_2_48FAA	GH120	1	1	both_present
Bacteroides_eggerthii_1_2_48FAA	GH123	0	0	both_absent
Bacteroides_eggerthii_1_2_48FAA	GH125	0	0	both_absent
Bacteroides_eggerthii_1_2_48FAA	GH127	2	3	both_present
Bacteroides_eggerthii_1_2_48FAA	GH128	0	0	both_absent
Bacteroides_eggerthii_1_2_48FAA	GH13	8	7	both_present
Bacteroides_eggerthii_1_2_48FAA	GH130	1	1	both_present
Bacteroides_eggerthii_1_2_48FAA	GH133	1	1	both_present
Bacteroides_eggerthii_1_2_48FAA	GH136	1	1	both_present
Bacteroides_eggerthii_1_2_48FAA	GH137	1	1	both_present
Bacteroides_eggerthii_1_2_48FAA	GH138	1	1	both_present
Bacteroides_eggerthii_1_2_48FAA	GH139	1	1	both_present
Bacteroides_eggerthii_1_2_48FAA	GH140	1	1	both_present
Bacteroides_eggerthii_1_2_48FAA	GH141	1	1	both_present
Bacteroides_eggerthii_1_2_48FAA	GH142	1	0	cazy_only
Bacteroides_eggerthii_1_2_48FAA	GH143	1	1	both_present
Bacteroides_eggerthii_1_2_48FAA	GH144	1	1	both_present
Bacteroides_eggerthii_1_2_48FAA	GH145	0	0	both_absent
Bacteroides_eggerthii_1_2_48FAA	GH146	2	2	both_present
Bacteroides_eggerthii_1_2_48FAA	GH147	0	0	both_absent
Bacteroides_eggerthii_1_2_48FAA	GH15	0	0	both_absent
Bacteroides_eggerthii_1_2_48FAA	GH150	0	0	both_absent
Bacteroides_eggerthii_1_2_48FAA	GH154	3	0	cazy_only
Bacteroides_eggerthii_1_2_48FAA	GH156	0	0	both_absent
Bacteroides_eggerthii_1_2_48FAA	GH157	0	0	both_absent
Bacteroides_eggerthii_1_2_48FAA	GH158	0	0	both_absent
Bacteroides_eggerthii_1_2_48FAA	GH159	0	0	both_absent
Bacteroides_eggerthii_1_2_48FAA	GH16	0	0	both_absent
Bacteroides_eggerthii_1_2_48FAA	GH163	0	0	both_absent
Bacteroides_eggerthii_1_2_48FAA	GH164	0	0	both_absent
Bacteroides_eggerthii_1_2_48FAA	GH165	3	0	cazy_only
Bacteroides_eggerthii_1_2_48FAA	GH167	0	0	both_absent
Bacteroides_eggerthii_1_2_48FAA	GH18	0	0	both_absent
Bacteroides_eggerthii_1_2_48FAA	GH2	16	15	both_present
Bacteroides_eggerthii_1_2_48FAA	GH20	3	3	both_present
Bacteroides_eggerthii_1_2_48FAA	GH23	3	3	both_present
Bacteroides_eggerthii_1_2_48FAA	GH24	3	1	both_present
Bacteroides_eggerthii_1_2_48FAA	GH25	1	1	both_present
Bacteroides_eggerthii_1_2_48FAA	GH26	2	2	both_present
Bacteroides_eggerthii_1_2_48FAA	GH27	0	0	both_absent
Bacteroides_eggerthii_1_2_48FAA	GH28	7	7	both_present
Bacteroides_eggerthii_1_2_48FAA	GH29	5	3	both_present
Bacteroides_eggerthii_1_2_48FAA	GH3	11	10	both_present
Bacteroides_eggerthii_1_2_48FAA	GH30	0	0	both_absent
Bacteroides_eggerthii_1_2_48FAA	GH31	6	3	both_present
Bacteroides_eggerthii_1_2_48FAA	GH32	0	0	both_absent
Bacteroides_eggerthii_1_2_48FAA	GH33	1	0	cazy_only
Bacteroides_eggerthii_1_2_48FAA	GH35	3	3	both_present
Bacteroides_eggerthii_1_2_48FAA	GH36	1	1	both_present
Bacteroides_eggerthii_1_2_48FAA	GH37	0	0	both_absent
Bacteroides_eggerthii_1_2_48FAA	GH38	1	1	both_present
Bacteroides_eggerthii_1_2_48FAA	GH39	0	0	both_absent
Bacteroides_eggerthii_1_2_48FAA	GH42	0	0	both_absent
Bacteroides_eggerthii_1_2_48FAA	GH43	25	25	both_present
Bacteroides_eggerthii_1_2_48FAA	GH49	0	0	both_absent
Bacteroides_eggerthii_1_2_48FAA	GH5	2	2	both_present
Bacteroides_eggerthii_1_2_48FAA	GH50	1	1	both_present
Bacteroides_eggerthii_1_2_48FAA	GH51	4	4	both_present
Bacteroides_eggerthii_1_2_48FAA	GH53	0	0	both_absent
Bacteroides_eggerthii_1_2_48FAA	GH55	0	0	both_absent
Bacteroides_eggerthii_1_2_48FAA	GH57	1	1	both_present
Bacteroides_eggerthii_1_2_48FAA	GH59	0	0	both_absent
Bacteroides_eggerthii_1_2_48FAA	GH63	1	2	both_present
Bacteroides_eggerthii_1_2_48FAA	GH65	2	2	both_present
Bacteroides_eggerthii_1_2_48FAA	GH66	0	0	both_absent
Bacteroides_eggerthii_1_2_48FAA	GH67	2	2	both_present
Bacteroides_eggerthii_1_2_48FAA	GH73	2	2	both_present
Bacteroides_eggerthii_1_2_48FAA	GH74	0	0	both_absent
Bacteroides_eggerthii_1_2_48FAA	GH76	0	0	both_absent
Bacteroides_eggerthii_1_2_48FAA	GH77	1	1	both_present
Bacteroides_eggerthii_1_2_48FAA	GH78	3	3	both_present
Bacteroides_eggerthii_1_2_48FAA	GH79	0	0	both_absent
Bacteroides_eggerthii_1_2_48FAA	GH8	1	1	both_present
Bacteroides_eggerthii_1_2_48FAA	GH82	0	0	both_absent
Bacteroides_eggerthii_1_2_48FAA	GH84	0	0	both_absent
Bacteroides_eggerthii_1_2_48FAA	GH85	0	0	both_absent
Bacteroides_eggerthii_1_2_48FAA	GH86	0	0	both_absent
Bacteroides_eggerthii_1_2_48FAA	GH88	5	5	both_present
Bacteroides_eggerthii_1_2_48FAA	GH89	0	0	both_absent
Bacteroides_eggerthii_1_2_48FAA	GH9	0	1	dbcan_only
Bacteroides_eggerthii_1_2_48FAA	GH91	0	0	both_absent
Bacteroides_eggerthii_1_2_48FAA	GH92	3	3	both_present
Bacteroides_eggerthii_1_2_48FAA	GH94	0	0	both_absent
Bacteroides_eggerthii_1_2_48FAA	GH95	2	2	both_present
Bacteroides_eggerthii_1_2_48FAA	GH97	6	6	both_present
Bacteroides_eggerthii_1_2_48FAA	GH98	0	0	both_absent
Bacteroides_eggerthii_1_2_48FAA	GH99	0	0	both_absent
Bacteroides_eggerthii_DSM_20697	GH0	0	1	dbcan_only
Bacteroides_eggerthii_DSM_20697	GH10	4	3	both_present
Bacteroides_eggerthii_DSM_20697	GH105	5	5	both_present
Bacteroides_eggerthii_DSM_20697	GH106	2	2	both_present
Bacteroides_eggerthii_DSM_20697	GH108	0	0	both_absent
Bacteroides_eggerthii_DSM_20697	GH109	1	1	both_present
Bacteroides_eggerthii_DSM_20697	GH11	0	0	both_absent
Bacteroides_eggerthii_DSM_20697	GH110	0	0	both_absent
Bacteroides_eggerthii_DSM_20697	GH115	7	3	both_present
Bacteroides_eggerthii_DSM_20697	GH116	0	0	both_absent
Bacteroides_eggerthii_DSM_20697	GH117	0	0	both_absent
Bacteroides_eggerthii_DSM_20697	GH120	1	1	both_present
Bacteroides_eggerthii_DSM_20697	GH123	0	0	both_absent
Bacteroides_eggerthii_DSM_20697	GH125	0	0	both_absent
Bacteroides_eggerthii_DSM_20697	GH127	1	1	both_present
Bacteroides_eggerthii_DSM_20697	GH128	0	0	both_absent
Bacteroides_eggerthii_DSM_20697	GH13	8	7	both_present
Bacteroides_eggerthii_DSM_20697	GH130	1	1	both_present
Bacteroides_eggerthii_DSM_20697	GH133	1	1	both_present
Bacteroides_eggerthii_DSM_20697	GH136	0	0	both_absent
Bacteroides_eggerthii_DSM_20697	GH137	1	1	both_present
Bacteroides_eggerthii_DSM_20697	GH138	1	1	both_present
Bacteroides_eggerthii_DSM_20697	GH139	1	1	both_present
Bacteroides_eggerthii_DSM_20697	GH140	1	1	both_present
Bacteroides_eggerthii_DSM_20697	GH141	1	1	both_present
Bacteroides_eggerthii_DSM_20697	GH142	1	0	cazy_only
Bacteroides_eggerthii_DSM_20697	GH143	1	1	both_present
Bacteroides_eggerthii_DSM_20697	GH144	1	1	both_present
Bacteroides_eggerthii_DSM_20697	GH145	0	0	both_absent
Bacteroides_eggerthii_DSM_20697	GH146	1	1	both_present
Bacteroides_eggerthii_DSM_20697	GH147	0	0	both_absent
Bacteroides_eggerthii_DSM_20697	GH15	0	0	both_absent
Bacteroides_eggerthii_DSM_20697	GH150	0	0	both_absent
Bacteroides_eggerthii_DSM_20697	GH154	5	0	cazy_only
Bacteroides_eggerthii_DSM_20697	GH156	0	0	both_absent
Bacteroides_eggerthii_DSM_20697	GH157	0	0	both_absent
Bacteroides_eggerthii_DSM_20697	GH158	0	0	both_absent
Bacteroides_eggerthii_DSM_20697	GH159	0	0	both_absent
Bacteroides_eggerthii_DSM_20697	GH16	0	0	both_absent
Bacteroides_eggerthii_DSM_20697	GH163	0	0	both_absent
Bacteroides_eggerthii_DSM_20697	GH164	0	0	both_absent
Bacteroides_eggerthii_DSM_20697	GH165	1	0	cazy_only
Bacteroides_eggerthii_DSM_20697	GH167	0	0	both_absent
Bacteroides_eggerthii_DSM_20697	GH18	0	0	both_absent
Bacteroides_eggerthii_DSM_20697	GH2	13	12	both_present
Bacteroides_eggerthii_DSM_20697	GH20	2	2	both_present
Bacteroides_eggerthii_DSM_20697	GH23	3	3	both_present
Bacteroides_eggerthii_DSM_20697	GH24	3	0	cazy_only
Bacteroides_eggerthii_DSM_20697	GH25	1	1	both_present
Bacteroides_eggerthii_DSM_20697	GH26	1	1	both_present
Bacteroides_eggerthii_DSM_20697	GH27	0	0	both_absent
Bacteroides_eggerthii_DSM_20697	GH28	4	4	both_present
Bacteroides_eggerthii_DSM_20697	GH29	6	6	both_present
Bacteroides_eggerthii_DSM_20697	GH3	8	8	both_present
Bacteroides_eggerthii_DSM_20697	GH30	0	0	both_absent
Bacteroides_eggerthii_DSM_20697	GH31	3	2	both_present
Bacteroides_eggerthii_DSM_20697	GH32	0	0	both_absent
Bacteroides_eggerthii_DSM_20697	GH33	1	0	cazy_only
Bacteroides_eggerthii_DSM_20697	GH35	1	1	both_present
Bacteroides_eggerthii_DSM_20697	GH36	0	0	both_absent
Bacteroides_eggerthii_DSM_20697	GH37	0	0	both_absent
Bacteroides_eggerthii_DSM_20697	GH38	0	0	both_absent
Bacteroides_eggerthii_DSM_20697	GH39	0	0	both_absent
Bacteroides_eggerthii_DSM_20697	GH42	0	0	both_absent
Bacteroides_eggerthii_DSM_20697	GH43	22	23	both_present
Bacteroides_eggerthii_DSM_20697	GH49	0	0	both_absent
Bacteroides_eggerthii_DSM_20697	GH5	2	2	both_present
Bacteroides_eggerthii_DSM_20697	GH50	1	1	both_present
Bacteroides_eggerthii_DSM_20697	GH51	3	3	both_present
Bacteroides_eggerthii_DSM_20697	GH53	0	0	both_absent
Bacteroides_eggerthii_DSM_20697	GH55	0	0	both_absent
Bacteroides_eggerthii_DSM_20697	GH57	1	1	both_present
Bacteroides_eggerthii_DSM_20697	GH59	0	0	both_absent
Bacteroides_eggerthii_DSM_20697	GH63	0	1	dbcan_only
Bacteroides_eggerthii_DSM_20697	GH65	2	2	both_present
Bacteroides_eggerthii_DSM_20697	GH66	0	0	both_absent
Bacteroides_eggerthii_DSM_20697	GH67	5	3	both_present
Bacteroides_eggerthii_DSM_20697	GH73	2	2	both_present
Bacteroides_eggerthii_DSM_20697	GH74	0	0	both_absent
Bacteroides_eggerthii_DSM_20697	GH76	0	0	both_absent
Bacteroides_eggerthii_DSM_20697	GH77	1	1	both_present
Bacteroides_eggerthii_DSM_20697	GH78	5	4	both_present
Bacteroides_eggerthii_DSM_20697	GH79	0	0	both_absent
Bacteroides_eggerthii_DSM_20697	GH8	1	1	both_present
Bacteroides_eggerthii_DSM_20697	GH82	0	0	both_absent
Bacteroides_eggerthii_DSM_20697	GH84	0	0	both_absent
Bacteroides_eggerthii_DSM_20697	GH85	0	0	both_absent
Bacteroides_eggerthii_DSM_20697	GH86	0	0	both_absent
Bacteroides_eggerthii_DSM_20697	GH88	5	5	both_present
Bacteroides_eggerthii_DSM_20697	GH89	0	0	both_absent
Bacteroides_eggerthii_DSM_20697	GH9	0	1	dbcan_only
Bacteroides_eggerthii_DSM_20697	GH91	0	0	both_absent
Bacteroides_eggerthii_DSM_20697	GH92	3	3	both_present
Bacteroides_eggerthii_DSM_20697	GH94	0	0	both_absent
Bacteroides_eggerthii_DSM_20697	GH95	3	3	both_present
Bacteroides_eggerthii_DSM_20697	GH97	4	4	both_present
Bacteroides_eggerthii_DSM_20697	GH98	0	0	both_absent
Bacteroides_eggerthii_DSM_20697	GH99	0	0	both_absent
Bacteroides_finegoldii_DSM_17565	GH0	0	1	dbcan_only
Bacteroides_finegoldii_DSM_17565	GH105	0	6	dbcan_only
Bacteroides_finegoldii_DSM_17565	GH106	0	3	dbcan_only
Bacteroides_finegoldii_DSM_17565	GH109	0	1	dbcan_only
Bacteroides_finegoldii_DSM_17565	GH115	0	1	dbcan_only
Bacteroides_finegoldii_DSM_17565	GH123	0	1	dbcan_only
Bacteroides_finegoldii_DSM_17565	GH127	0	1	dbcan_only
Bacteroides_finegoldii_DSM_17565	GH13	0	4	dbcan_only
Bacteroides_finegoldii_DSM_17565	GH130	0	1	dbcan_only
Bacteroides_finegoldii_DSM_17565	GH133	0	1	dbcan_only
Bacteroides_finegoldii_DSM_17565	GH137	0	1	dbcan_only
Bacteroides_finegoldii_DSM_17565	GH138	0	1	dbcan_only
Bacteroides_finegoldii_DSM_17565	GH139	0	1	dbcan_only
Bacteroides_finegoldii_DSM_17565	GH140	0	1	dbcan_only
Bacteroides_finegoldii_DSM_17565	GH141	0	1	dbcan_only
Bacteroides_finegoldii_DSM_17565	GH143	0	1	dbcan_only
Bacteroides_finegoldii_DSM_17565	GH144	0	2	dbcan_only
Bacteroides_finegoldii_DSM_17565	GH145	0	1	dbcan_only
Bacteroides_finegoldii_DSM_17565	GH146	0	2	dbcan_only
Bacteroides_finegoldii_DSM_17565	GH147	0	1	dbcan_only
Bacteroides_finegoldii_DSM_17565	GH15	0	1	dbcan_only
Bacteroides_finegoldii_DSM_17565	GH16	0	1	dbcan_only
Bacteroides_finegoldii_DSM_17565	GH18	0	2	dbcan_only
Bacteroides_finegoldii_DSM_17565	GH2	0	12	dbcan_only
Bacteroides_finegoldii_DSM_17565	GH20	0	5	dbcan_only
Bacteroides_finegoldii_DSM_17565	GH23	0	3	dbcan_only
Bacteroides_finegoldii_DSM_17565	GH24	0	1	dbcan_only
Bacteroides_finegoldii_DSM_17565	GH25	0	1	dbcan_only
Bacteroides_finegoldii_DSM_17565	GH27	0	1	dbcan_only
Bacteroides_finegoldii_DSM_17565	GH28	0	10	dbcan_only
Bacteroides_finegoldii_DSM_17565	GH29	0	1	dbcan_only
Bacteroides_finegoldii_DSM_17565	GH3	0	16	dbcan_only
Bacteroides_finegoldii_DSM_17565	GH30	0	3	dbcan_only
Bacteroides_finegoldii_DSM_17565	GH31	0	2	dbcan_only
Bacteroides_finegoldii_DSM_17565	GH32	0	2	dbcan_only
Bacteroides_finegoldii_DSM_17565	GH33	0	1	dbcan_only
Bacteroides_finegoldii_DSM_17565	GH35	0	2	dbcan_only
Bacteroides_finegoldii_DSM_17565	GH36	0	2	dbcan_only
Bacteroides_finegoldii_DSM_17565	GH43	0	13	dbcan_only
Bacteroides_finegoldii_DSM_17565	GH5	0	1	dbcan_only
Bacteroides_finegoldii_DSM_17565	GH51	0	3	dbcan_only
Bacteroides_finegoldii_DSM_17565	GH53	0	1	dbcan_only
Bacteroides_finegoldii_DSM_17565	GH57	0	1	dbcan_only
Bacteroides_finegoldii_DSM_17565	GH65	0	1	dbcan_only
Bacteroides_finegoldii_DSM_17565	GH66	0	1	dbcan_only
Bacteroides_finegoldii_DSM_17565	GH73	0	3	dbcan_only
Bacteroides_finegoldii_DSM_17565	GH76	0	3	dbcan_only
Bacteroides_finegoldii_DSM_17565	GH77	0	1	dbcan_only
Bacteroides_finegoldii_DSM_17565	GH78	0	4	dbcan_only
Bacteroides_finegoldii_DSM_17565	GH88	0	3	dbcan_only
Bacteroides_finegoldii_DSM_17565	GH89	0	1	dbcan_only
Bacteroides_finegoldii_DSM_17565	GH92	0	8	dbcan_only
Bacteroides_finegoldii_DSM_17565	GH95	0	5	dbcan_only
Bacteroides_finegoldii_DSM_17565	GH97	0	6	dbcan_only
Bacteroides_finegoldii_DSM_17565	GH99	0	1	dbcan_only
Bacteroides_fragilis_3_1_12	GH0	0	1	dbcan_only
Bacteroides_fragilis_3_1_12	GH10	0	0	both_absent
Bacteroides_fragilis_3_1_12	GH105	0	0	both_absent
Bacteroides_fragilis_3_1_12	GH106	0	0	both_absent
Bacteroides_fragilis_3_1_12	GH108	1	1	both_present
Bacteroides_fragilis_3_1_12	GH109	2	2	both_present
Bacteroides_fragilis_3_1_12	GH11	0	0	both_absent
Bacteroides_fragilis_3_1_12	GH110	2	2	both_present
Bacteroides_fragilis_3_1_12	GH115	1	1	both_present
Bacteroides_fragilis_3_1_12	GH116	0	0	both_absent
Bacteroides_fragilis_3_1_12	GH117	0	0	both_absent
Bacteroides_fragilis_3_1_12	GH120	1	1	both_present
Bacteroides_fragilis_3_1_12	GH123	1	1	both_present
Bacteroides_fragilis_3_1_12	GH125	1	1	both_present
Bacteroides_fragilis_3_1_12	GH127	3	5	both_present
Bacteroides_fragilis_3_1_12	GH128	0	0	both_absent
Bacteroides_fragilis_3_1_12	GH13	6	6	both_present
Bacteroides_fragilis_3_1_12	GH130	2	2	both_present
Bacteroides_fragilis_3_1_12	GH133	1	1	both_present
Bacteroides_fragilis_3_1_12	GH136	0	0	both_absent
Bacteroides_fragilis_3_1_12	GH137	0	0	both_absent
Bacteroides_fragilis_3_1_12	GH138	0	0	both_absent
Bacteroides_fragilis_3_1_12	GH139	0	0	both_absent
Bacteroides_fragilis_3_1_12	GH140	0	0	both_absent
Bacteroides_fragilis_3_1_12	GH141	0	1	dbcan_only
Bacteroides_fragilis_3_1_12	GH142	0	0	both_absent
Bacteroides_fragilis_3_1_12	GH143	0	0	both_absent
Bacteroides_fragilis_3_1_12	GH144	2	2	both_present
Bacteroides_fragilis_3_1_12	GH145	0	0	both_absent
Bacteroides_fragilis_3_1_12	GH146	0	0	both_absent
Bacteroides_fragilis_3_1_12	GH147	0	0	both_absent
Bacteroides_fragilis_3_1_12	GH15	0	0	both_absent
Bacteroides_fragilis_3_1_12	GH150	0	0	both_absent
Bacteroides_fragilis_3_1_12	GH154	1	0	cazy_only
Bacteroides_fragilis_3_1_12	GH156	0	0	both_absent
Bacteroides_fragilis_3_1_12	GH157	0	0	both_absent
Bacteroides_fragilis_3_1_12	GH158	0	0	both_absent
Bacteroides_fragilis_3_1_12	GH159	0	0	both_absent
Bacteroides_fragilis_3_1_12	GH16	4	4	both_present
Bacteroides_fragilis_3_1_12	GH163	0	0	both_absent
Bacteroides_fragilis_3_1_12	GH164	0	0	both_absent
Bacteroides_fragilis_3_1_12	GH165	0	0	both_absent
Bacteroides_fragilis_3_1_12	GH167	0	0	both_absent
Bacteroides_fragilis_3_1_12	GH18	2	1	both_present
Bacteroides_fragilis_3_1_12	GH2	19	19	both_present
Bacteroides_fragilis_3_1_12	GH20	12	12	both_present
Bacteroides_fragilis_3_1_12	GH23	3	3	both_present
Bacteroides_fragilis_3_1_12	GH24	3	1	both_present
Bacteroides_fragilis_3_1_12	GH25	1	1	both_present
Bacteroides_fragilis_3_1_12	GH26	2	2	both_present
Bacteroides_fragilis_3_1_12	GH27	3	3	both_present
Bacteroides_fragilis_3_1_12	GH28	0	0	both_absent
Bacteroides_fragilis_3_1_12	GH29	9	9	both_present
Bacteroides_fragilis_3_1_12	GH3	7	7	both_present
Bacteroides_fragilis_3_1_12	GH30	0	0	both_absent
Bacteroides_fragilis_3_1_12	GH31	4	4	both_present
Bacteroides_fragilis_3_1_12	GH32	2	2	both_present
Bacteroides_fragilis_3_1_12	GH33	2	2	both_present
Bacteroides_fragilis_3_1_12	GH35	3	3	both_present
Bacteroides_fragilis_3_1_12	GH36	2	2	both_present
Bacteroides_fragilis_3_1_12	GH37	0	0	both_absent
Bacteroides_fragilis_3_1_12	GH38	1	1	both_present
Bacteroides_fragilis_3_1_12	GH39	0	0	both_absent
Bacteroides_fragilis_3_1_12	GH42	0	0	both_absent
Bacteroides_fragilis_3_1_12	GH43	8	9	both_present
Bacteroides_fragilis_3_1_12	GH49	0	0	both_absent
Bacteroides_fragilis_3_1_12	GH5	1	1	both_present
Bacteroides_fragilis_3_1_12	GH50	0	0	both_absent
Bacteroides_fragilis_3_1_12	GH51	1	1	both_present
Bacteroides_fragilis_3_1_12	GH53	0	0	both_absent
Bacteroides_fragilis_3_1_12	GH55	0	0	both_absent
Bacteroides_fragilis_3_1_12	GH57	1	1	both_present
Bacteroides_fragilis_3_1_12	GH59	0	0	both_absent
Bacteroides_fragilis_3_1_12	GH63	0	0	both_absent
Bacteroides_fragilis_3_1_12	GH65	1	1	both_present
Bacteroides_fragilis_3_1_12	GH66	0	0	both_absent
Bacteroides_fragilis_3_1_12	GH67	0	0	both_absent
Bacteroides_fragilis_3_1_12	GH73	3	3	both_present
Bacteroides_fragilis_3_1_12	GH74	0	0	both_absent
Bacteroides_fragilis_3_1_12	GH76	2	2	both_present
Bacteroides_fragilis_3_1_12	GH77	1	1	both_present
Bacteroides_fragilis_3_1_12	GH78	0	0	both_absent
Bacteroides_fragilis_3_1_12	GH79	0	0	both_absent
Bacteroides_fragilis_3_1_12	GH8	0	0	both_absent
Bacteroides_fragilis_3_1_12	GH82	0	0	both_absent
Bacteroides_fragilis_3_1_12	GH84	1	1	both_present
Bacteroides_fragilis_3_1_12	GH85	0	0	both_absent
Bacteroides_fragilis_3_1_12	GH86	0	0	both_absent
Bacteroides_fragilis_3_1_12	GH88	1	1	both_present
Bacteroides_fragilis_3_1_12	GH89	1	1	both_present
Bacteroides_fragilis_3_1_12	GH9	1	1	both_present
Bacteroides_fragilis_3_1_12	GH91	0	0	both_absent
Bacteroides_fragilis_3_1_12	GH92	8	8	both_present
Bacteroides_fragilis_3_1_12	GH94	0	0	both_absent
Bacteroides_fragilis_3_1_12	GH95	4	4	both_present
Bacteroides_fragilis_3_1_12	GH97	4	3	both_present
Bacteroides_fragilis_3_1_12	GH98	0	0	both_absent
Bacteroides_fragilis_3_1_12	GH99	0	0	both_absent
Bacteroides_fragilis_CL03T00C08	GH0	0	1	dbcan_only
Bacteroides_fragilis_CL03T00C08	GH10	0	0	both_absent
Bacteroides_fragilis_CL03T00C08	GH105	0	0	both_absent
Bacteroides_fragilis_CL03T00C08	GH106	0	0	both_absent
Bacteroides_fragilis_CL03T00C08	GH108	0	0	both_absent
Bacteroides_fragilis_CL03T00C08	GH109	2	2	both_present
Bacteroides_fragilis_CL03T00C08	GH11	0	0	both_absent
Bacteroides_fragilis_CL03T00C08	GH110	2	2	both_present
Bacteroides_fragilis_CL03T00C08	GH115	1	1	both_present
Bacteroides_fragilis_CL03T00C08	GH116	0	0	both_absent
Bacteroides_fragilis_CL03T00C08	GH117	0	0	both_absent
Bacteroides_fragilis_CL03T00C08	GH120	1	0	cazy_only
Bacteroides_fragilis_CL03T00C08	GH123	1	1	both_present
Bacteroides_fragilis_CL03T00C08	GH125	1	1	both_present
Bacteroides_fragilis_CL03T00C08	GH127	3	5	both_present
Bacteroides_fragilis_CL03T00C08	GH128	0	0	both_absent
Bacteroides_fragilis_CL03T00C08	GH13	6	6	both_present
Bacteroides_fragilis_CL03T00C08	GH130	2	2	both_present
Bacteroides_fragilis_CL03T00C08	GH133	1	1	both_present
Bacteroides_fragilis_CL03T00C08	GH136	0	0	both_absent
Bacteroides_fragilis_CL03T00C08	GH137	0	1	dbcan_only
Bacteroides_fragilis_CL03T00C08	GH138	0	0	both_absent
Bacteroides_fragilis_CL03T00C08	GH139	0	0	both_absent
Bacteroides_fragilis_CL03T00C08	GH140	0	0	both_absent
Bacteroides_fragilis_CL03T00C08	GH141	0	1	dbcan_only
Bacteroides_fragilis_CL03T00C08	GH142	1	1	both_present
Bacteroides_fragilis_CL03T00C08	GH143	0	0	both_absent
Bacteroides_fragilis_CL03T00C08	GH144	2	2	both_present
Bacteroides_fragilis_CL03T00C08	GH145	0	0	both_absent
Bacteroides_fragilis_CL03T00C08	GH146	0	0	both_absent
Bacteroides_fragilis_CL03T00C08	GH147	0	0	both_absent
Bacteroides_fragilis_CL03T00C08	GH15	0	0	both_absent
Bacteroides_fragilis_CL03T00C08	GH150	0	0	both_absent
Bacteroides_fragilis_CL03T00C08	GH154	1	0	cazy_only
Bacteroides_fragilis_CL03T00C08	GH156	0	0	both_absent
Bacteroides_fragilis_CL03T00C08	GH157	0	0	both_absent
Bacteroides_fragilis_CL03T00C08	GH158	0	0	both_absent
Bacteroides_fragilis_CL03T00C08	GH159	1	0	cazy_only
Bacteroides_fragilis_CL03T00C08	GH16	4	4	both_present
Bacteroides_fragilis_CL03T00C08	GH163	0	0	both_absent
Bacteroides_fragilis_CL03T00C08	GH164	0	0	both_absent
Bacteroides_fragilis_CL03T00C08	GH165	0	0	both_absent
Bacteroides_fragilis_CL03T00C08	GH167	0	0	both_absent
Bacteroides_fragilis_CL03T00C08	GH18	2	2	both_present
Bacteroides_fragilis_CL03T00C08	GH2	18	18	both_present
Bacteroides_fragilis_CL03T00C08	GH20	11	10	both_present
Bacteroides_fragilis_CL03T00C08	GH23	3	3	both_present
Bacteroides_fragilis_CL03T00C08	GH24	3	0	cazy_only
Bacteroides_fragilis_CL03T00C08	GH25	1	1	both_present
Bacteroides_fragilis_CL03T00C08	GH26	2	2	both_present
Bacteroides_fragilis_CL03T00C08	GH27	2	2	both_present
Bacteroides_fragilis_CL03T00C08	GH28	0	0	both_absent
Bacteroides_fragilis_CL03T00C08	GH29	9	9	both_present
Bacteroides_fragilis_CL03T00C08	GH3	10	10	both_present
Bacteroides_fragilis_CL03T00C08	GH30	0	0	both_absent
Bacteroides_fragilis_CL03T00C08	GH31	4	4	both_present
Bacteroides_fragilis_CL03T00C08	GH32	2	2	both_present
Bacteroides_fragilis_CL03T00C08	GH33	3	4	both_present
Bacteroides_fragilis_CL03T00C08	GH35	4	4	both_present
Bacteroides_fragilis_CL03T00C08	GH36	3	3	both_present
Bacteroides_fragilis_CL03T00C08	GH37	0	0	both_absent
Bacteroides_fragilis_CL03T00C08	GH38	1	1	both_present
Bacteroides_fragilis_CL03T00C08	GH39	0	0	both_absent
Bacteroides_fragilis_CL03T00C08	GH42	0	0	both_absent
Bacteroides_fragilis_CL03T00C08	GH43	10	11	both_present
Bacteroides_fragilis_CL03T00C08	GH49	0	0	both_absent
Bacteroides_fragilis_CL03T00C08	GH5	1	1	both_present
Bacteroides_fragilis_CL03T00C08	GH50	0	0	both_absent
Bacteroides_fragilis_CL03T00C08	GH51	2	2	both_present
Bacteroides_fragilis_CL03T00C08	GH53	0	0	both_absent
Bacteroides_fragilis_CL03T00C08	GH55	0	0	both_absent
Bacteroides_fragilis_CL03T00C08	GH57	1	1	both_present
Bacteroides_fragilis_CL03T00C08	GH59	0	0	both_absent
Bacteroides_fragilis_CL03T00C08	GH63	0	0	both_absent
Bacteroides_fragilis_CL03T00C08	GH65	1	1	both_present
Bacteroides_fragilis_CL03T00C08	GH66	0	0	both_absent
Bacteroides_fragilis_CL03T00C08	GH67	0	0	both_absent
Bacteroides_fragilis_CL03T00C08	GH73	1	1	both_present
Bacteroides_fragilis_CL03T00C08	GH74	0	0	both_absent
Bacteroides_fragilis_CL03T00C08	GH76	3	3	both_present
Bacteroides_fragilis_CL03T00C08	GH77	1	1	both_present
Bacteroides_fragilis_CL03T00C08	GH78	2	2	both_present
Bacteroides_fragilis_CL03T00C08	GH79	0	0	both_absent
Bacteroides_fragilis_CL03T00C08	GH8	0	0	both_absent
Bacteroides_fragilis_CL03T00C08	GH82	0	0	both_absent
Bacteroides_fragilis_CL03T00C08	GH84	1	1	both_present
Bacteroides_fragilis_CL03T00C08	GH85	0	0	both_absent
Bacteroides_fragilis_CL03T00C08	GH86	0	0	both_absent
Bacteroides_fragilis_CL03T00C08	GH88	1	1	both_present
Bacteroides_fragilis_CL03T00C08	GH89	2	2	both_present
Bacteroides_fragilis_CL03T00C08	GH9	0	0	both_absent
Bacteroides_fragilis_CL03T00C08	GH91	0	0	both_absent
Bacteroides_fragilis_CL03T00C08	GH92	9	9	both_present
Bacteroides_fragilis_CL03T00C08	GH94	0	0	both_absent
Bacteroides_fragilis_CL03T00C08	GH95	3	3	both_present
Bacteroides_fragilis_CL03T00C08	GH97	4	4	both_present
Bacteroides_fragilis_CL03T00C08	GH98	0	0	both_absent
Bacteroides_fragilis_CL03T00C08	GH99	0	0	both_absent
Bacteroides_fragilis_NCTC_9343	GH0	0	1	dbcan_only
Bacteroides_fragilis_NCTC_9343	GH10	0	0	both_absent
Bacteroides_fragilis_NCTC_9343	GH105	0	0	both_absent
Bacteroides_fragilis_NCTC_9343	GH106	0	0	both_absent
Bacteroides_fragilis_NCTC_9343	GH108	0	0	both_absent
Bacteroides_fragilis_NCTC_9343	GH109	2	2	both_present
Bacteroides_fragilis_NCTC_9343	GH11	0	0	both_absent
Bacteroides_fragilis_NCTC_9343	GH110	2	2	both_present
Bacteroides_fragilis_NCTC_9343	GH115	1	1	both_present
Bacteroides_fragilis_NCTC_9343	GH116	0	0	both_absent
Bacteroides_fragilis_NCTC_9343	GH117	0	0	both_absent
Bacteroides_fragilis_NCTC_9343	GH120	1	0	cazy_only
Bacteroides_fragilis_NCTC_9343	GH123	1	1	both_present
Bacteroides_fragilis_NCTC_9343	GH125	0	1	dbcan_only
Bacteroides_fragilis_NCTC_9343	GH127	3	5	both_present
Bacteroides_fragilis_NCTC_9343	GH128	0	0	both_absent
Bacteroides_fragilis_NCTC_9343	GH13	6	6	both_present
Bacteroides_fragilis_NCTC_9343	GH130	1	2	both_present
Bacteroides_fragilis_NCTC_9343	GH133	0	1	dbcan_only
Bacteroides_fragilis_NCTC_9343	GH136	0	0	both_absent
Bacteroides_fragilis_NCTC_9343	GH137	0	1	dbcan_only
Bacteroides_fragilis_NCTC_9343	GH138	0	0	both_absent
Bacteroides_fragilis_NCTC_9343	GH139	0	0	both_absent
Bacteroides_fragilis_NCTC_9343	GH140	0	0	both_absent
Bacteroides_fragilis_NCTC_9343	GH141	0	1	dbcan_only
Bacteroides_fragilis_NCTC_9343	GH142	0	1	dbcan_only
Bacteroides_fragilis_NCTC_9343	GH143	0	0	both_absent
Bacteroides_fragilis_NCTC_9343	GH144	3	2	both_present
Bacteroides_fragilis_NCTC_9343	GH145	0	0	both_absent
Bacteroides_fragilis_NCTC_9343	GH146	0	0	both_absent
Bacteroides_fragilis_NCTC_9343	GH147	0	0	both_absent
Bacteroides_fragilis_NCTC_9343	GH15	0	0	both_absent
Bacteroides_fragilis_NCTC_9343	GH150	0	0	both_absent
Bacteroides_fragilis_NCTC_9343	GH154	1	0	cazy_only
Bacteroides_fragilis_NCTC_9343	GH156	0	0	both_absent
Bacteroides_fragilis_NCTC_9343	GH157	0	0	both_absent
Bacteroides_fragilis_NCTC_9343	GH158	0	0	both_absent
Bacteroides_fragilis_NCTC_9343	GH159	1	0	cazy_only
Bacteroides_fragilis_NCTC_9343	GH16	7	6	both_present
Bacteroides_fragilis_NCTC_9343	GH163	0	0	both_absent
Bacteroides_fragilis_NCTC_9343	GH164	0	0	both_absent
Bacteroides_fragilis_NCTC_9343	GH165	0	0	both_absent
Bacteroides_fragilis_NCTC_9343	GH167	0	0	both_absent
Bacteroides_fragilis_NCTC_9343	GH18	3	2	both_present
Bacteroides_fragilis_NCTC_9343	GH2	15	15	both_present
Bacteroides_fragilis_NCTC_9343	GH20	14	12	both_present
Bacteroides_fragilis_NCTC_9343	GH23	3	3	both_present
Bacteroides_fragilis_NCTC_9343	GH24	0	0	both_absent
Bacteroides_fragilis_NCTC_9343	GH25	1	1	both_present
Bacteroides_fragilis_NCTC_9343	GH26	2	2	both_present
Bacteroides_fragilis_NCTC_9343	GH27	3	3	both_present
Bacteroides_fragilis_NCTC_9343	GH28	0	0	both_absent
Bacteroides_fragilis_NCTC_9343	GH29	9	8	both_present
Bacteroides_fragilis_NCTC_9343	GH3	10	10	both_present
Bacteroides_fragilis_NCTC_9343	GH30	1	1	both_present
Bacteroides_fragilis_NCTC_9343	GH31	4	4	both_present
Bacteroides_fragilis_NCTC_9343	GH32	2	2	both_present
Bacteroides_fragilis_NCTC_9343	GH33	3	5	both_present
Bacteroides_fragilis_NCTC_9343	GH35	4	4	both_present
Bacteroides_fragilis_NCTC_9343	GH36	3	3	both_present
Bacteroides_fragilis_NCTC_9343	GH37	0	0	both_absent
Bacteroides_fragilis_NCTC_9343	GH38	1	1	both_present
Bacteroides_fragilis_NCTC_9343	GH39	0	0	both_absent
Bacteroides_fragilis_NCTC_9343	GH42	0	0	both_absent
Bacteroides_fragilis_NCTC_9343	GH43	9	13	both_present
Bacteroides_fragilis_NCTC_9343	GH49	0	0	both_absent
Bacteroides_fragilis_NCTC_9343	GH5	0	1	dbcan_only
Bacteroides_fragilis_NCTC_9343	GH50	0	0	both_absent
Bacteroides_fragilis_NCTC_9343	GH51	2	2	both_present
Bacteroides_fragilis_NCTC_9343	GH53	0	0	both_absent
Bacteroides_fragilis_NCTC_9343	GH55	0	0	both_absent
Bacteroides_fragilis_NCTC_9343	GH57	1	1	both_present
Bacteroides_fragilis_NCTC_9343	GH59	0	0	both_absent
Bacteroides_fragilis_NCTC_9343	GH63	0	0	both_absent
Bacteroides_fragilis_NCTC_9343	GH65	1	1	both_present
Bacteroides_fragilis_NCTC_9343	GH66	0	0	both_absent
Bacteroides_fragilis_NCTC_9343	GH67	0	0	both_absent
Bacteroides_fragilis_NCTC_9343	GH73	1	1	both_present
Bacteroides_fragilis_NCTC_9343	GH74	0	0	both_absent
Bacteroides_fragilis_NCTC_9343	GH76	3	3	both_present
Bacteroides_fragilis_NCTC_9343	GH77	1	1	both_present
Bacteroides_fragilis_NCTC_9343	GH78	2	2	both_present
Bacteroides_fragilis_NCTC_9343	GH79	0	0	both_absent
Bacteroides_fragilis_NCTC_9343	GH8	0	0	both_absent
Bacteroides_fragilis_NCTC_9343	GH82	0	0	both_absent
Bacteroides_fragilis_NCTC_9343	GH84	1	1	both_present
Bacteroides_fragilis_NCTC_9343	GH85	0	0	both_absent
Bacteroides_fragilis_NCTC_9343	GH86	0	0	both_absent
Bacteroides_fragilis_NCTC_9343	GH88	1	1	both_present
Bacteroides_fragilis_NCTC_9343	GH89	1	1	both_present
Bacteroides_fragilis_NCTC_9343	GH9	0	0	both_absent
Bacteroides_fragilis_NCTC_9343	GH91	0	0	both_absent
Bacteroides_fragilis_NCTC_9343	GH92	8	8	both_present
Bacteroides_fragilis_NCTC_9343	GH94	0	0	both_absent
Bacteroides_fragilis_NCTC_9343	GH95	4	4	both_present
Bacteroides_fragilis_NCTC_9343	GH97	4	4	both_present
Bacteroides_fragilis_NCTC_9343	GH98	0	0	both_absent
Bacteroides_fragilis_NCTC_9343	GH99	0	0	both_absent
Bacteroides_fragilis_YCH46	GH0	0	1	dbcan_only
Bacteroides_fragilis_YCH46	GH10	0	0	both_absent
Bacteroides_fragilis_YCH46	GH105	0	0	both_absent
Bacteroides_fragilis_YCH46	GH106	0	0	both_absent
Bacteroides_fragilis_YCH46	GH108	0	0	both_absent
Bacteroides_fragilis_YCH46	GH109	2	2	both_present
Bacteroides_fragilis_YCH46	GH11	0	0	both_absent
Bacteroides_fragilis_YCH46	GH110	2	2	both_present
Bacteroides_fragilis_YCH46	GH115	1	1	both_present
Bacteroides_fragilis_YCH46	GH116	0	0	both_absent
Bacteroides_fragilis_YCH46	GH117	0	0	both_absent
Bacteroides_fragilis_YCH46	GH120	1	0	cazy_only
Bacteroides_fragilis_YCH46	GH123	1	1	both_present
Bacteroides_fragilis_YCH46	GH125	2	2	both_present
Bacteroides_fragilis_YCH46	GH127	3	5	both_present
Bacteroides_fragilis_YCH46	GH128	0	0	both_absent
Bacteroides_fragilis_YCH46	GH13	6	6	both_present
Bacteroides_fragilis_YCH46	GH130	2	2	both_present
Bacteroides_fragilis_YCH46	GH133	1	1	both_present
Bacteroides_fragilis_YCH46	GH136	0	0	both_absent
Bacteroides_fragilis_YCH46	GH137	0	1	dbcan_only
Bacteroides_fragilis_YCH46	GH138	0	0	both_absent
Bacteroides_fragilis_YCH46	GH139	0	0	both_absent
Bacteroides_fragilis_YCH46	GH140	0	0	both_absent
Bacteroides_fragilis_YCH46	GH141	0	1	dbcan_only
Bacteroides_fragilis_YCH46	GH142	1	1	both_present
Bacteroides_fragilis_YCH46	GH143	0	0	both_absent
Bacteroides_fragilis_YCH46	GH144	2	2	both_present
Bacteroides_fragilis_YCH46	GH145	0	0	both_absent
Bacteroides_fragilis_YCH46	GH146	0	0	both_absent
Bacteroides_fragilis_YCH46	GH147	0	0	both_absent
Bacteroides_fragilis_YCH46	GH15	0	0	both_absent
Bacteroides_fragilis_YCH46	GH150	0	0	both_absent
Bacteroides_fragilis_YCH46	GH154	1	0	cazy_only
Bacteroides_fragilis_YCH46	GH156	0	0	both_absent
Bacteroides_fragilis_YCH46	GH157	0	0	both_absent
Bacteroides_fragilis_YCH46	GH158	0	0	both_absent
Bacteroides_fragilis_YCH46	GH159	1	0	cazy_only
Bacteroides_fragilis_YCH46	GH16	6	6	both_present
Bacteroides_fragilis_YCH46	GH163	0	0	both_absent
Bacteroides_fragilis_YCH46	GH164	0	0	both_absent
Bacteroides_fragilis_YCH46	GH165	0	0	both_absent
Bacteroides_fragilis_YCH46	GH167	0	0	both_absent
Bacteroides_fragilis_YCH46	GH18	2	2	both_present
Bacteroides_fragilis_YCH46	GH2	16	16	both_present
Bacteroides_fragilis_YCH46	GH20	12	12	both_present
Bacteroides_fragilis_YCH46	GH23	3	3	both_present
Bacteroides_fragilis_YCH46	GH24	1	0	cazy_only
Bacteroides_fragilis_YCH46	GH25	1	1	both_present
Bacteroides_fragilis_YCH46	GH26	2	2	both_present
Bacteroides_fragilis_YCH46	GH27	3	3	both_present
Bacteroides_fragilis_YCH46	GH28	0	0	both_absent
Bacteroides_fragilis_YCH46	GH29	9	9	both_present
Bacteroides_fragilis_YCH46	GH3	10	10	both_present
Bacteroides_fragilis_YCH46	GH30	0	0	both_absent
Bacteroides_fragilis_YCH46	GH31	4	4	both_present
Bacteroides_fragilis_YCH46	GH32	2	2	both_present
Bacteroides_fragilis_YCH46	GH33	4	5	both_present
Bacteroides_fragilis_YCH46	GH35	4	4	both_present
Bacteroides_fragilis_YCH46	GH36	3	3	both_present
Bacteroides_fragilis_YCH46	GH37	0	0	both_absent
Bacteroides_fragilis_YCH46	GH38	1	1	both_present
Bacteroides_fragilis_YCH46	GH39	0	0	both_absent
Bacteroides_fragilis_YCH46	GH42	0	0	both_absent
Bacteroides_fragilis_YCH46	GH43	10	13	both_present
Bacteroides_fragilis_YCH46	GH49	0	0	both_absent
Bacteroides_fragilis_YCH46	GH5	1	1	both_present
Bacteroides_fragilis_YCH46	GH50	0	0	both_absent
Bacteroides_fragilis_YCH46	GH51	2	2	both_present
Bacteroides_fragilis_YCH46	GH53	0	0	both_absent
Bacteroides_fragilis_YCH46	GH55	0	0	both_absent
Bacteroides_fragilis_YCH46	GH57	1	1	both_present
Bacteroides_fragilis_YCH46	GH59	0	0	both_absent
Bacteroides_fragilis_YCH46	GH63	1	1	both_present
Bacteroides_fragilis_YCH46	GH65	1	1	both_present
Bacteroides_fragilis_YCH46	GH66	0	0	both_absent
Bacteroides_fragilis_YCH46	GH67	0	0	both_absent
Bacteroides_fragilis_YCH46	GH73	2	2	both_present
Bacteroides_fragilis_YCH46	GH74	0	0	both_absent
Bacteroides_fragilis_YCH46	GH76	3	3	both_present
Bacteroides_fragilis_YCH46	GH77	1	1	both_present
Bacteroides_fragilis_YCH46	GH78	2	2	both_present
Bacteroides_fragilis_YCH46	GH79	0	0	both_absent
Bacteroides_fragilis_YCH46	GH8	0	0	both_absent
Bacteroides_fragilis_YCH46	GH82	0	0	both_absent
Bacteroides_fragilis_YCH46	GH84	1	1	both_present
Bacteroides_fragilis_YCH46	GH85	0	0	both_absent
Bacteroides_fragilis_YCH46	GH86	0	0	both_absent
Bacteroides_fragilis_YCH46	GH88	1	1	both_present
Bacteroides_fragilis_YCH46	GH89	1	1	both_present
Bacteroides_fragilis_YCH46	GH9	0	0	both_absent
Bacteroides_fragilis_YCH46	GH91	0	0	both_absent
Bacteroides_fragilis_YCH46	GH92	9	9	both_present
Bacteroides_fragilis_YCH46	GH94	0	0	both_absent
Bacteroides_fragilis_YCH46	GH95	5	3	both_present
Bacteroides_fragilis_YCH46	GH97	4	4	both_present
Bacteroides_fragilis_YCH46	GH98	0	0	both_absent
Bacteroides_fragilis_YCH46	GH99	0	0	both_absent
Bacteroides_intestinalis_DSM_17393	GH0	0	1	dbcan_only
Bacteroides_intestinalis_DSM_17393	GH10	7	5	both_present
Bacteroides_intestinalis_DSM_17393	GH105	16	16	both_present
Bacteroides_intestinalis_DSM_17393	GH106	4	2	both_present
Bacteroides_intestinalis_DSM_17393	GH108	0	0	both_absent
Bacteroides_intestinalis_DSM_17393	GH109	3	3	both_present
Bacteroides_intestinalis_DSM_17393	GH11	0	0	both_absent
Bacteroides_intestinalis_DSM_17393	GH110	0	0	both_absent
Bacteroides_intestinalis_DSM_17393	GH115	6	5	both_present
Bacteroides_intestinalis_DSM_17393	GH116	0	0	both_absent
Bacteroides_intestinalis_DSM_17393	GH117	0	0	both_absent
Bacteroides_intestinalis_DSM_17393	GH120	0	0	both_absent
Bacteroides_intestinalis_DSM_17393	GH123	1	1	both_present
Bacteroides_intestinalis_DSM_17393	GH125	1	1	both_present
Bacteroides_intestinalis_DSM_17393	GH127	2	3	both_present
Bacteroides_intestinalis_DSM_17393	GH128	0	0	both_absent
Bacteroides_intestinalis_DSM_17393	GH13	9	9	both_present
Bacteroides_intestinalis_DSM_17393	GH130	3	3	both_present
Bacteroides_intestinalis_DSM_17393	GH133	1	1	both_present
Bacteroides_intestinalis_DSM_17393	GH136	0	0	both_absent
Bacteroides_intestinalis_DSM_17393	GH137	0	0	both_absent
Bacteroides_intestinalis_DSM_17393	GH138	0	0	both_absent
Bacteroides_intestinalis_DSM_17393	GH139	0	0	both_absent
Bacteroides_intestinalis_DSM_17393	GH140	0	0	both_absent
Bacteroides_intestinalis_DSM_17393	GH141	0	0	both_absent
Bacteroides_intestinalis_DSM_17393	GH142	0	0	both_absent
Bacteroides_intestinalis_DSM_17393	GH143	0	0	both_absent
Bacteroides_intestinalis_DSM_17393	GH144	4	4	both_present
Bacteroides_intestinalis_DSM_17393	GH145	2	2	both_present
Bacteroides_intestinalis_DSM_17393	GH146	6	4	both_present
Bacteroides_intestinalis_DSM_17393	GH147	1	1	both_present
Bacteroides_intestinalis_DSM_17393	GH15	0	0	both_absent
Bacteroides_intestinalis_DSM_17393	GH150	0	0	both_absent
Bacteroides_intestinalis_DSM_17393	GH154	6	0	cazy_only
Bacteroides_intestinalis_DSM_17393	GH156	0	0	both_absent
Bacteroides_intestinalis_DSM_17393	GH157	0	0	both_absent
Bacteroides_intestinalis_DSM_17393	GH158	0	0	both_absent
Bacteroides_intestinalis_DSM_17393	GH159	0	0	both_absent
Bacteroides_intestinalis_DSM_17393	GH16	3	2	both_present
Bacteroides_intestinalis_DSM_17393	GH163	0	0	both_absent
Bacteroides_intestinalis_DSM_17393	GH164	0	0	both_absent
Bacteroides_intestinalis_DSM_17393	GH165	0	0	both_absent
Bacteroides_intestinalis_DSM_17393	GH167	0	0	both_absent
Bacteroides_intestinalis_DSM_17393	GH18	3	3	both_present
Bacteroides_intestinalis_DSM_17393	GH2	37	36	both_present
Bacteroides_intestinalis_DSM_17393	GH20	6	5	both_present
Bacteroides_intestinalis_DSM_17393	GH23	3	3	both_present
Bacteroides_intestinalis_DSM_17393	GH24	2	0	cazy_only
Bacteroides_intestinalis_DSM_17393	GH25	1	1	both_present
Bacteroides_intestinalis_DSM_17393	GH26	2	2	both_present
Bacteroides_intestinalis_DSM_17393	GH27	3	3	both_present
Bacteroides_intestinalis_DSM_17393	GH28	15	11	both_present
Bacteroides_intestinalis_DSM_17393	GH29	6	6	both_present
Bacteroides_intestinalis_DSM_17393	GH3	21	21	both_present
Bacteroides_intestinalis_DSM_17393	GH30	7	7	both_present
Bacteroides_intestinalis_DSM_17393	GH31	11	10	both_present
Bacteroides_intestinalis_DSM_17393	GH32	3	3	both_present
Bacteroides_intestinalis_DSM_17393	GH33	1	1	both_present
Bacteroides_intestinalis_DSM_17393	GH35	2	1	both_present
Bacteroides_intestinalis_DSM_17393	GH36	2	2	both_present
Bacteroides_intestinalis_DSM_17393	GH37	0	0	both_absent
Bacteroides_intestinalis_DSM_17393	GH38	3	3	both_present
Bacteroides_intestinalis_DSM_17393	GH39	1	1	both_present
Bacteroides_intestinalis_DSM_17393	GH42	1	1	both_present
Bacteroides_intestinalis_DSM_17393	GH43	51	45	both_present
Bacteroides_intestinalis_DSM_17393	GH49	0	0	both_absent
Bacteroides_intestinalis_DSM_17393	GH5	5	5	both_present
Bacteroides_intestinalis_DSM_17393	GH50	1	1	both_present
Bacteroides_intestinalis_DSM_17393	GH51	5	4	both_present
Bacteroides_intestinalis_DSM_17393	GH53	2	1	both_present
Bacteroides_intestinalis_DSM_17393	GH55	2	2	both_present
Bacteroides_intestinalis_DSM_17393	GH57	1	1	both_present
Bacteroides_intestinalis_DSM_17393	GH59	0	0	both_absent
Bacteroides_intestinalis_DSM_17393	GH63	1	2	both_present
Bacteroides_intestinalis_DSM_17393	GH65	1	1	both_present
Bacteroides_intestinalis_DSM_17393	GH66	1	1	both_present
Bacteroides_intestinalis_DSM_17393	GH67	1	1	both_present
Bacteroides_intestinalis_DSM_17393	GH73	1	1	both_present
Bacteroides_intestinalis_DSM_17393	GH74	0	0	both_absent
Bacteroides_intestinalis_DSM_17393	GH76	2	2	both_present
Bacteroides_intestinalis_DSM_17393	GH77	1	1	both_present
Bacteroides_intestinalis_DSM_17393	GH78	6	6	both_present
Bacteroides_intestinalis_DSM_17393	GH79	1	0	cazy_only
Bacteroides_intestinalis_DSM_17393	GH8	2	2	both_present
Bacteroides_intestinalis_DSM_17393	GH82	0	0	both_absent
Bacteroides_intestinalis_DSM_17393	GH84	0	0	both_absent
Bacteroides_intestinalis_DSM_17393	GH85	0	0	both_absent
Bacteroides_intestinalis_DSM_17393	GH86	0	0	both_absent
Bacteroides_intestinalis_DSM_17393	GH88	11	9	both_present
Bacteroides_intestinalis_DSM_17393	GH89	1	1	both_present
Bacteroides_intestinalis_DSM_17393	GH9	1	2	both_present
Bacteroides_intestinalis_DSM_17393	GH91	0	0	both_absent
Bacteroides_intestinalis_DSM_17393	GH92	10	10	both_present
Bacteroides_intestinalis_DSM_17393	GH94	0	0	both_absent
Bacteroides_intestinalis_DSM_17393	GH95	8	8	both_present
Bacteroides_intestinalis_DSM_17393	GH97	18	15	both_present
Bacteroides_intestinalis_DSM_17393	GH98	0	0	both_absent
Bacteroides_intestinalis_DSM_17393	GH99	0	0	both_absent
Bacteroides_massiliensis_DSM_17679	GH0	0	1	dbcan_only
Bacteroides_massiliensis_DSM_17679	GH10	0	0	both_absent
Bacteroides_massiliensis_DSM_17679	GH105	2	2	both_present
Bacteroides_massiliensis_DSM_17679	GH106	1	0	cazy_only
Bacteroides_massiliensis_DSM_17679	GH108	0	0	both_absent
Bacteroides_massiliensis_DSM_17679	GH109	4	4	both_present
Bacteroides_massiliensis_DSM_17679	GH11	0	0	both_absent
Bacteroides_massiliensis_DSM_17679	GH110	2	2	both_present
Bacteroides_massiliensis_DSM_17679	GH115	0	0	both_absent
Bacteroides_massiliensis_DSM_17679	GH116	1	1	both_present
Bacteroides_massiliensis_DSM_17679	GH117	0	0	both_absent
Bacteroides_massiliensis_DSM_17679	GH120	0	0	both_absent
Bacteroides_massiliensis_DSM_17679	GH123	2	2	both_present
Bacteroides_massiliensis_DSM_17679	GH125	0	0	both_absent
Bacteroides_massiliensis_DSM_17679	GH127	0	0	both_absent
Bacteroides_massiliensis_DSM_17679	GH128	0	0	both_absent
Bacteroides_massiliensis_DSM_17679	GH13	6	5	both_present
Bacteroides_massiliensis_DSM_17679	GH130	3	2	both_present
Bacteroides_massiliensis_DSM_17679	GH133	1	1	both_present
Bacteroides_massiliensis_DSM_17679	GH136	0	0	both_absent
Bacteroides_massiliensis_DSM_17679	GH137	0	0	both_absent
Bacteroides_massiliensis_DSM_17679	GH138	0	0	both_absent
Bacteroides_massiliensis_DSM_17679	GH139	1	1	both_present
Bacteroides_massiliensis_DSM_17679	GH140	0	0	both_absent
Bacteroides_massiliensis_DSM_17679	GH141	0	1	dbcan_only
Bacteroides_massiliensis_DSM_17679	GH142	0	0	both_absent
Bacteroides_massiliensis_DSM_17679	GH143	0	0	both_absent
Bacteroides_massiliensis_DSM_17679	GH144	0	0	both_absent
Bacteroides_massiliensis_DSM_17679	GH145	0	0	both_absent
Bacteroides_massiliensis_DSM_17679	GH146	0	0	both_absent
Bacteroides_massiliensis_DSM_17679	GH147	1	1	both_present
Bacteroides_massiliensis_DSM_17679	GH15	1	1	both_present
Bacteroides_massiliensis_DSM_17679	GH150	0	0	both_absent
Bacteroides_massiliensis_DSM_17679	GH154	1	0	cazy_only
Bacteroides_massiliensis_DSM_17679	GH156	0	0	both_absent
Bacteroides_massiliensis_DSM_17679	GH157	0	0	both_absent
Bacteroides_massiliensis_DSM_17679	GH158	0	0	both_absent
Bacteroides_massiliensis_DSM_17679	GH159	0	0	both_absent
Bacteroides_massiliensis_DSM_17679	GH16	1	1	both_present
Bacteroides_massiliensis_DSM_17679	GH163	0	0	both_absent
Bacteroides_massiliensis_DSM_17679	GH164	0	0	both_absent
Bacteroides_massiliensis_DSM_17679	GH165	0	0	both_absent
Bacteroides_massiliensis_DSM_17679	GH167	0	0	both_absent
Bacteroides_massiliensis_DSM_17679	GH18	1	1	both_present
Bacteroides_massiliensis_DSM_17679	GH2	18	18	both_present
Bacteroides_massiliensis_DSM_17679	GH20	14	14	both_present
Bacteroides_massiliensis_DSM_17679	GH23	3	3	both_present
Bacteroides_massiliensis_DSM_17679	GH24	1	1	both_present
Bacteroides_massiliensis_DSM_17679	GH25	1	1	both_present
Bacteroides_massiliensis_DSM_17679	GH26	0	0	both_absent
Bacteroides_massiliensis_DSM_17679	GH27	1	1	both_present
Bacteroides_massiliensis_DSM_17679	GH28	0	0	both_absent
Bacteroides_massiliensis_DSM_17679	GH29	15	11	both_present
Bacteroides_massiliensis_DSM_17679	GH3	5	5	both_present
Bacteroides_massiliensis_DSM_17679	GH30	0	0	both_absent
Bacteroides_massiliensis_DSM_17679	GH31	3	3	both_present
Bacteroides_massiliensis_DSM_17679	GH32	1	1	both_present
Bacteroides_massiliensis_DSM_17679	GH33	1	1	both_present
Bacteroides_massiliensis_DSM_17679	GH35	3	3	both_present
Bacteroides_massiliensis_DSM_17679	GH36	2	2	both_present
Bacteroides_massiliensis_DSM_17679	GH37	0	0	both_absent
Bacteroides_massiliensis_DSM_17679	GH38	0	0	both_absent
Bacteroides_massiliensis_DSM_17679	GH39	0	0	both_absent
Bacteroides_massiliensis_DSM_17679	GH42	0	0	both_absent
Bacteroides_massiliensis_DSM_17679	GH43	1	1	both_present
Bacteroides_massiliensis_DSM_17679	GH49	0	0	both_absent
Bacteroides_massiliensis_DSM_17679	GH5	0	0	both_absent
Bacteroides_massiliensis_DSM_17679	GH50	0	0	both_absent
Bacteroides_massiliensis_DSM_17679	GH51	0	0	both_absent
Bacteroides_massiliensis_DSM_17679	GH53	1	1	both_present
Bacteroides_massiliensis_DSM_17679	GH55	0	0	both_absent
Bacteroides_massiliensis_DSM_17679	GH57	1	1	both_present
Bacteroides_massiliensis_DSM_17679	GH59	0	0	both_absent
Bacteroides_massiliensis_DSM_17679	GH63	0	0	both_absent
Bacteroides_massiliensis_DSM_17679	GH65	0	0	both_absent
Bacteroides_massiliensis_DSM_17679	GH66	0	0	both_absent
Bacteroides_massiliensis_DSM_17679	GH67	0	0	both_absent
Bacteroides_massiliensis_DSM_17679	GH73	3	3	both_present
Bacteroides_massiliensis_DSM_17679	GH74	0	0	both_absent
Bacteroides_massiliensis_DSM_17679	GH76	0	0	both_absent
Bacteroides_massiliensis_DSM_17679	GH77	1	1	both_present
Bacteroides_massiliensis_DSM_17679	GH78	0	0	both_absent
Bacteroides_massiliensis_DSM_17679	GH79	0	0	both_absent
Bacteroides_massiliensis_DSM_17679	GH8	0	0	both_absent
Bacteroides_massiliensis_DSM_17679	GH82	0	0	both_absent
Bacteroides_massiliensis_DSM_17679	GH84	1	1	both_present
Bacteroides_massiliensis_DSM_17679	GH85	0	0	both_absent
Bacteroides_massiliensis_DSM_17679	GH86	0	0	both_absent
Bacteroides_massiliensis_DSM_17679	GH88	2	2	both_present
Bacteroides_massiliensis_DSM_17679	GH89	3	3	both_present
Bacteroides_massiliensis_DSM_17679	GH9	0	0	both_absent
Bacteroides_massiliensis_DSM_17679	GH91	0	0	both_absent
Bacteroides_massiliensis_DSM_17679	GH92	5	5	both_present
Bacteroides_massiliensis_DSM_17679	GH94	0	0	both_absent
Bacteroides_massiliensis_DSM_17679	GH95	3	3	both_present
Bacteroides_massiliensis_DSM_17679	GH97	2	1	both_present
Bacteroides_massiliensis_DSM_17679	GH98	0	0	both_absent
Bacteroides_massiliensis_DSM_17679	GH99	0	0	both_absent
Bacteroides_nordii_CL02T12C05	GH0	0	1	dbcan_only
Bacteroides_nordii_CL02T12C05	GH10	1	1	both_present
Bacteroides_nordii_CL02T12C05	GH105	14	13	both_present
Bacteroides_nordii_CL02T12C05	GH106	2	2	both_present
Bacteroides_nordii_CL02T12C05	GH108	0	0	both_absent
Bacteroides_nordii_CL02T12C05	GH109	3	3	both_present
Bacteroides_nordii_CL02T12C05	GH11	0	0	both_absent
Bacteroides_nordii_CL02T12C05	GH110	4	1	both_present
Bacteroides_nordii_CL02T12C05	GH115	1	1	both_present
Bacteroides_nordii_CL02T12C05	GH116	0	0	both_absent
Bacteroides_nordii_CL02T12C05	GH117	1	1	both_present
Bacteroides_nordii_CL02T12C05	GH120	0	0	both_absent
Bacteroides_nordii_CL02T12C05	GH123	1	1	both_present
Bacteroides_nordii_CL02T12C05	GH125	2	2	both_present
Bacteroides_nordii_CL02T12C05	GH127	0	0	both_absent
Bacteroides_nordii_CL02T12C05	GH128	0	0	both_absent
Bacteroides_nordii_CL02T12C05	GH13	6	6	both_present
Bacteroides_nordii_CL02T12C05	GH130	4	4	both_present
Bacteroides_nordii_CL02T12C05	GH133	1	1	both_present
Bacteroides_nordii_CL02T12C05	GH136	0	0	both_absent
Bacteroides_nordii_CL02T12C05	GH137	0	0	both_absent
Bacteroides_nordii_CL02T12C05	GH138	0	0	both_absent
Bacteroides_nordii_CL02T12C05	GH139	0	0	both_absent
Bacteroides_nordii_CL02T12C05	GH140	0	0	both_absent
Bacteroides_nordii_CL02T12C05	GH141	0	0	both_absent
Bacteroides_nordii_CL02T12C05	GH142	0	0	both_absent
Bacteroides_nordii_CL02T12C05	GH143	0	0	both_absent
Bacteroides_nordii_CL02T12C05	GH144	1	1	both_present
Bacteroides_nordii_CL02T12C05	GH145	0	0	both_absent
Bacteroides_nordii_CL02T12C05	GH146	0	0	both_absent
Bacteroides_nordii_CL02T12C05	GH147	0	0	both_absent
Bacteroides_nordii_CL02T12C05	GH15	0	0	both_absent
Bacteroides_nordii_CL02T12C05	GH150	0	0	both_absent
Bacteroides_nordii_CL02T12C05	GH154	0	0	both_absent
Bacteroides_nordii_CL02T12C05	GH156	0	0	both_absent
Bacteroides_nordii_CL02T12C05	GH157	0	0	both_absent
Bacteroides_nordii_CL02T12C05	GH158	1	0	cazy_only
Bacteroides_nordii_CL02T12C05	GH159	0	0	both_absent
Bacteroides_nordii_CL02T12C05	GH16	1	1	both_present
Bacteroides_nordii_CL02T12C05	GH163	0	0	both_absent
Bacteroides_nordii_CL02T12C05	GH164	0	0	both_absent
Bacteroides_nordii_CL02T12C05	GH165	0	0	both_absent
Bacteroides_nordii_CL02T12C05	GH167	0	0	both_absent
Bacteroides_nordii_CL02T12C05	GH18	1	2	both_present
Bacteroides_nordii_CL02T12C05	GH2	20	20	both_present
Bacteroides_nordii_CL02T12C05	GH20	10	10	both_present
Bacteroides_nordii_CL02T12C05	GH23	3	3	both_present
Bacteroides_nordii_CL02T12C05	GH24	1	0	cazy_only
Bacteroides_nordii_CL02T12C05	GH25	1	1	both_present
Bacteroides_nordii_CL02T12C05	GH26	1	1	both_present
Bacteroides_nordii_CL02T12C05	GH27	1	1	both_present
Bacteroides_nordii_CL02T12C05	GH28	11	8	both_present
Bacteroides_nordii_CL02T12C05	GH29	3	3	both_present
Bacteroides_nordii_CL02T12C05	GH3	17	17	both_present
Bacteroides_nordii_CL02T12C05	GH30	1	1	both_present
Bacteroides_nordii_CL02T12C05	GH31	3	3	both_present
Bacteroides_nordii_CL02T12C05	GH32	2	1	both_present
Bacteroides_nordii_CL02T12C05	GH33	2	1	both_present
Bacteroides_nordii_CL02T12C05	GH35	1	1	both_present
Bacteroides_nordii_CL02T12C05	GH36	7	5	both_present
Bacteroides_nordii_CL02T12C05	GH37	1	1	both_present
Bacteroides_nordii_CL02T12C05	GH38	1	1	both_present
Bacteroides_nordii_CL02T12C05	GH39	0	0	both_absent
Bacteroides_nordii_CL02T12C05	GH42	0	0	both_absent
Bacteroides_nordii_CL02T12C05	GH43	5	6	both_present
Bacteroides_nordii_CL02T12C05	GH49	0	0	both_absent
Bacteroides_nordii_CL02T12C05	GH5	5	2	both_present
Bacteroides_nordii_CL02T12C05	GH50	0	0	both_absent
Bacteroides_nordii_CL02T12C05	GH51	0	0	both_absent
Bacteroides_nordii_CL02T12C05	GH53	0	0	both_absent
Bacteroides_nordii_CL02T12C05	GH55	0	0	both_absent
Bacteroides_nordii_CL02T12C05	GH57	1	1	both_present
Bacteroides_nordii_CL02T12C05	GH59	0	0	both_absent
Bacteroides_nordii_CL02T12C05	GH63	2	2	both_present
Bacteroides_nordii_CL02T12C05	GH65	1	1	both_present
Bacteroides_nordii_CL02T12C05	GH66	0	0	both_absent
Bacteroides_nordii_CL02T12C05	GH67	1	1	both_present
Bacteroides_nordii_CL02T12C05	GH73	2	2	both_present
Bacteroides_nordii_CL02T12C05	GH74	0	0	both_absent
Bacteroides_nordii_CL02T12C05	GH76	3	3	both_present
Bacteroides_nordii_CL02T12C05	GH77	1	1	both_present
Bacteroides_nordii_CL02T12C05	GH78	5	5	both_present
Bacteroides_nordii_CL02T12C05	GH79	0	0	both_absent
Bacteroides_nordii_CL02T12C05	GH8	0	0	both_absent
Bacteroides_nordii_CL02T12C05	GH82	0	0	both_absent
Bacteroides_nordii_CL02T12C05	GH84	1	1	both_present
Bacteroides_nordii_CL02T12C05	GH85	4	4	both_present
Bacteroides_nordii_CL02T12C05	GH86	0	0	both_absent
Bacteroides_nordii_CL02T12C05	GH88	8	6	both_present
Bacteroides_nordii_CL02T12C05	GH89	5	5	both_present
Bacteroides_nordii_CL02T12C05	GH9	1	1	both_present
Bacteroides_nordii_CL02T12C05	GH91	0	0	both_absent
Bacteroides_nordii_CL02T12C05	GH92	13	13	both_present
Bacteroides_nordii_CL02T12C05	GH94	1	1	both_present
Bacteroides_nordii_CL02T12C05	GH95	6	6	both_present
Bacteroides_nordii_CL02T12C05	GH97	9	9	both_present
Bacteroides_nordii_CL02T12C05	GH98	0	0	both_absent
Bacteroides_nordii_CL02T12C05	GH99	0	0	both_absent
Bacteroides_ovatus_3_8_47FAA	GH0	0	1	dbcan_only
Bacteroides_ovatus_3_8_47FAA	GH10	4	3	both_present
Bacteroides_ovatus_3_8_47FAA	GH105	13	12	both_present
Bacteroides_ovatus_3_8_47FAA	GH106	5	5	both_present
Bacteroides_ovatus_3_8_47FAA	GH108	0	0	both_absent
Bacteroides_ovatus_3_8_47FAA	GH109	2	2	both_present
Bacteroides_ovatus_3_8_47FAA	GH11	0	0	both_absent
Bacteroides_ovatus_3_8_47FAA	GH110	1	1	both_present
Bacteroides_ovatus_3_8_47FAA	GH115	3	3	both_present
Bacteroides_ovatus_3_8_47FAA	GH116	0	0	both_absent
Bacteroides_ovatus_3_8_47FAA	GH117	0	0	both_absent
Bacteroides_ovatus_3_8_47FAA	GH120	0	0	both_absent
Bacteroides_ovatus_3_8_47FAA	GH123	1	1	both_present
Bacteroides_ovatus_3_8_47FAA	GH125	3	3	both_present
Bacteroides_ovatus_3_8_47FAA	GH127	1	3	both_present
Bacteroides_ovatus_3_8_47FAA	GH128	0	0	both_absent
Bacteroides_ovatus_3_8_47FAA	GH13	7	7	both_present
Bacteroides_ovatus_3_8_47FAA	GH130	7	7	both_present
Bacteroides_ovatus_3_8_47FAA	GH133	1	1	both_present
Bacteroides_ovatus_3_8_47FAA	GH136	0	0	both_absent
Bacteroides_ovatus_3_8_47FAA	GH137	1	1	both_present
Bacteroides_ovatus_3_8_47FAA	GH138	1	1	both_present
Bacteroides_ovatus_3_8_47FAA	GH139	1	1	both_present
Bacteroides_ovatus_3_8_47FAA	GH140	2	2	both_present
Bacteroides_ovatus_3_8_47FAA	GH141	2	2	both_present
Bacteroides_ovatus_3_8_47FAA	GH142	1	0	cazy_only
Bacteroides_ovatus_3_8_47FAA	GH143	1	1	both_present
Bacteroides_ovatus_3_8_47FAA	GH144	2	2	both_present
Bacteroides_ovatus_3_8_47FAA	GH145	1	1	both_present
Bacteroides_ovatus_3_8_47FAA	GH146	2	2	both_present
Bacteroides_ovatus_3_8_47FAA	GH147	2	2	both_present
Bacteroides_ovatus_3_8_47FAA	GH15	1	1	both_present
Bacteroides_ovatus_3_8_47FAA	GH150	0	0	both_absent
Bacteroides_ovatus_3_8_47FAA	GH154	2	0	cazy_only
Bacteroides_ovatus_3_8_47FAA	GH156	0	0	both_absent
Bacteroides_ovatus_3_8_47FAA	GH157	0	0	both_absent
Bacteroides_ovatus_3_8_47FAA	GH158	0	0	both_absent
Bacteroides_ovatus_3_8_47FAA	GH159	0	0	both_absent
Bacteroides_ovatus_3_8_47FAA	GH16	3	3	both_present
Bacteroides_ovatus_3_8_47FAA	GH163	3	0	cazy_only
Bacteroides_ovatus_3_8_47FAA	GH164	0	0	both_absent
Bacteroides_ovatus_3_8_47FAA	GH165	0	0	both_absent
Bacteroides_ovatus_3_8_47FAA	GH167	0	0	both_absent
Bacteroides_ovatus_3_8_47FAA	GH18	9	5	both_present
Bacteroides_ovatus_3_8_47FAA	GH2	34	33	both_present
Bacteroides_ovatus_3_8_47FAA	GH20	10	10	both_present
Bacteroides_ovatus_3_8_47FAA	GH23	3	3	both_present
Bacteroides_ovatus_3_8_47FAA	GH24	2	0	cazy_only
Bacteroides_ovatus_3_8_47FAA	GH25	1	1	both_present
Bacteroides_ovatus_3_8_47FAA	GH26	2	2	both_present
Bacteroides_ovatus_3_8_47FAA	GH27	2	2	both_present
Bacteroides_ovatus_3_8_47FAA	GH28	14	14	both_present
Bacteroides_ovatus_3_8_47FAA	GH29	3	3	both_present
Bacteroides_ovatus_3_8_47FAA	GH3	20	20	both_present
Bacteroides_ovatus_3_8_47FAA	GH30	3	3	both_present
Bacteroides_ovatus_3_8_47FAA	GH31	8	8	both_present
Bacteroides_ovatus_3_8_47FAA	GH32	3	3	both_present
Bacteroides_ovatus_3_8_47FAA	GH33	5	5	both_present
Bacteroides_ovatus_3_8_47FAA	GH35	5	6	both_present
Bacteroides_ovatus_3_8_47FAA	GH36	4	5	both_present
Bacteroides_ovatus_3_8_47FAA	GH37	0	0	both_absent
Bacteroides_ovatus_3_8_47FAA	GH38	2	2	both_present
Bacteroides_ovatus_3_8_47FAA	GH39	1	2	both_present
Bacteroides_ovatus_3_8_47FAA	GH42	2	2	both_present
Bacteroides_ovatus_3_8_47FAA	GH43	33	34	both_present
Bacteroides_ovatus_3_8_47FAA	GH49	0	0	both_absent
Bacteroides_ovatus_3_8_47FAA	GH5	7	6	both_present
Bacteroides_ovatus_3_8_47FAA	GH50	3	3	both_present
Bacteroides_ovatus_3_8_47FAA	GH51	4	4	both_present
Bacteroides_ovatus_3_8_47FAA	GH53	2	2	both_present
Bacteroides_ovatus_3_8_47FAA	GH55	0	0	both_absent
Bacteroides_ovatus_3_8_47FAA	GH57	1	1	both_present
Bacteroides_ovatus_3_8_47FAA	GH59	0	0	both_absent
Bacteroides_ovatus_3_8_47FAA	GH63	0	0	both_absent
Bacteroides_ovatus_3_8_47FAA	GH65	0	0	both_absent
Bacteroides_ovatus_3_8_47FAA	GH66	1	1	both_present
Bacteroides_ovatus_3_8_47FAA	GH67	1	1	both_present
Bacteroides_ovatus_3_8_47FAA	GH73	1	2	both_present
Bacteroides_ovatus_3_8_47FAA	GH74	0	0	both_absent
Bacteroides_ovatus_3_8_47FAA	GH76	9	8	both_present
Bacteroides_ovatus_3_8_47FAA	GH77	1	1	both_present
Bacteroides_ovatus_3_8_47FAA	GH78	7	7	both_present
Bacteroides_ovatus_3_8_47FAA	GH79	0	0	both_absent
Bacteroides_ovatus_3_8_47FAA	GH8	0	0	both_absent
Bacteroides_ovatus_3_8_47FAA	GH82	0	0	both_absent
Bacteroides_ovatus_3_8_47FAA	GH84	0	0	both_absent
Bacteroides_ovatus_3_8_47FAA	GH85	0	0	both_absent
Bacteroides_ovatus_3_8_47FAA	GH86	0	0	both_absent
Bacteroides_ovatus_3_8_47FAA	GH88	7	7	both_present
Bacteroides_ovatus_3_8_47FAA	GH89	3	3	both_present
Bacteroides_ovatus_3_8_47FAA	GH9	1	1	both_present
Bacteroides_ovatus_3_8_47FAA	GH91	0	0	both_absent
Bacteroides_ovatus_3_8_47FAA	GH92	22	21	both_present
Bacteroides_ovatus_3_8_47FAA	GH93	0	1	dbcan_only
Bacteroides_ovatus_3_8_47FAA	GH94	0	0	both_absent
Bacteroides_ovatus_3_8_47FAA	GH95	9	6	both_present
Bacteroides_ovatus_3_8_47FAA	GH97	11	11	both_present
Bacteroides_ovatus_3_8_47FAA	GH98	0	0	both_absent
Bacteroides_ovatus_3_8_47FAA	GH99	0	1	dbcan_only
Bacteroides_ovatus_ATCC_8483	GH0	0	2	dbcan_only
Bacteroides_ovatus_ATCC_8483	GH10	7	5	both_present
Bacteroides_ovatus_ATCC_8483	GH105	12	9	both_present
Bacteroides_ovatus_ATCC_8483	GH106	4	4	both_present
Bacteroides_ovatus_ATCC_8483	GH108	0	0	both_absent
Bacteroides_ovatus_ATCC_8483	GH109	2	2	both_present
Bacteroides_ovatus_ATCC_8483	GH11	0	0	both_absent
Bacteroides_ovatus_ATCC_8483	GH110	0	0	both_absent
Bacteroides_ovatus_ATCC_8483	GH115	8	7	both_present
Bacteroides_ovatus_ATCC_8483	GH116	0	0	both_absent
[truncated: 6,586 more rows]
