# Supplementary material for: FiberGrowth Pipeline: A Framework Toward Predicting Fiber-Specific Growth From Human Gut Bacteroidetes Genomes
Source: Front Microbiol. 2021 Oct 6;12:632567. doi: 10.3389/fmicb.2021.632567 (PMC8527192; doi:10.3389/fmicb.2021.632567)
Supplement: Supplementary file 2 [file Data_Sheet_2.ZIP › Table S4_PUL_sources.xlsx]

## Sheet: Sheet1
Carbohydrate / Fiber	Source	Strain used
Arabinoxylan	(C Martens et al. 2011)	B. ovatus
Inulin	(C Martens et al. 2011)	B. ovatus
Heparin	(Martens, Chiang, and Gordon 2008)	B. thetaiotaomicron
Levan	(C Martens et al. 2011)	B. thetaiotaomicron
Mucus	PULDB	B. thetaiotaomicron
Starch	(C Martens et al. 2011)	B. thetaiotaomicron
