# Supplementary material for: FiberGrowth Pipeline: A Framework Toward Predicting Fiber-Specific Growth From Human Gut Bacteroidetes Genomes
Source: Front Microbiol. 2021 Oct 6;12:632567. doi: 10.3389/fmicb.2021.632567 (PMC8527192; doi:10.3389/fmicb.2021.632567)
Supplement: Supplementary file 2 [file Data_Sheet_2.ZIP › Table S6_growth_data_set.csv]

	source	strain	fiber	normalized_growth	code	others
1	Eric_Martens	Bacteroides_cellulosilyticus	Pullulan	0.77	DSM 14838
2	Eric_Martens	Bacteroides_clarus	Pullulan	0.04	DSM 22519
3	Eric_Martens	Bacteroides_dorei	Pullulan	0.13	DSM 17855
4	Eric_Martens	Bacteroides_eggerthii	Pullulan	0.73	DSM 20697	ATCC 27754
5	Eric_Martens	Bacteroides_finegoldii	Pullulan	1	DSM 17565
6	Eric_Martens	Bacteroides_fluxus	Pullulan	0.21	DSM 22534
7	Eric_Martens	Bacteroides_fragilis	Pullulan	0.86	NCTC 9343	ATCC 25285
8	Eric_Martens	Bacteroides_intestinalis	Pullulan	0.01	DSM 17393
9	Eric_Martens	Bacteroides_intestinihominis	Pullulan	0	DSM 21032
10	Eric_Martens	Bacteroides_massiliensis	Pullulan	0.05	DSM 17679	B84634
11	Eric_Martens	Bacteroides_nordii	Pullulan	1	CL02T12C05
12	Eric_Martens	Bacteroides_oleiciplenus	Pullulan	0.77	DSM 22535
13	Eric_Martens	Bacteroides_ovatus	Pullulan	0.39	ATCC 8483
14	Eric_Martens	Bacteroides_plebeius	Pullulan	0.02	DSM 17135
15	Eric_Martens	Bacteroides_salyersae	Pullulan	0.91	DSM 18765	ATCC BAA-997
16	Eric_Martens	Bacteroides_stercoris	Pullulan	0.72	ATCC 43183	VPI B5-21
17	Eric_Martens	Bacteroides_thetaiotaomicron	Pullulan	0.82	VPI-5482	ATCC 29148
18	Eric_Martens	Bacteroides_uniformis	Pullulan	0.5	ATCC 8492
19	Eric_Martens	Bacteroides_vulgatus	Pullulan	0.23	ATCC 8482
20	Eric_Martens	Bacteroides_xylanisolvens	Pullulan	0.69	DSM 18836
21	Eric_Martens	Dysgonomonas_gadei	Pullulan	0.12	ATCC BAA-286
22	Eric_Martens	Dysgonomonas_mossii	Pullulan	1	DSM 22836
23	Eric_Martens	Odoribacter_splanchnicus	Pullulan	0	DSM 20712	ATCC 29572
24	Eric_Martens	Parabacteroides_distasonis	Pullulan	0.1	ATCC 8503
25	Eric_Martens	Parabacteroides_goldsteinii	Pullulan	0.04	DSM 19448
26	Eric_Martens	Parabacteroides_gordonii	Pullulan	0	DSM 23371
27	Eric_Martens	Parabacteroides_johnsonii	Pullulan	0.05	DSM 18315
28	Eric_Martens	Parabacteroides_merdae	Pullulan	0.03	ATCC 43184
29	Eric_Martens	Bacteroides_cellulosilyticus	Glycogen	0.76	DSM 14838
30	Eric_Martens	Bacteroides_clarus	Glycogen	0	DSM 22519
31	Eric_Martens	Bacteroides_dorei	Glycogen	0	DSM 17855
32	Eric_Martens	Bacteroides_eggerthii	Glycogen	0.35	DSM 20697	ATCC 27754
33	Eric_Martens	Bacteroides_finegoldii	Glycogen	0.55	DSM 17565
34	Eric_Martens	Bacteroides_fluxus	Glycogen	0.05	DSM 22534
35	Eric_Martens	Bacteroides_fragilis	Glycogen	0.14	NCTC 9343	ATCC 25285
36	Eric_Martens	Bacteroides_intestinalis	Glycogen	0	DSM 17393
37	Eric_Martens	Bacteroides_intestinihominis	Glycogen	0	DSM 21032
38	Eric_Martens	Bacteroides_massiliensis	Glycogen	0.14	DSM 17679	B84634
39	Eric_Martens	Bacteroides_nordii	Glycogen	0.51	CL02T12C05
40	Eric_Martens	Bacteroides_oleiciplenus	Glycogen	0.78	DSM 22535
41	Eric_Martens	Bacteroides_ovatus	Glycogen	0.7	ATCC 8483
42	Eric_Martens	Bacteroides_plebeius	Glycogen	0.02	DSM 17135
43	Eric_Martens	Bacteroides_salyersae	Glycogen	0.7	DSM 18765	ATCC BAA-997
44	Eric_Martens	Bacteroides_stercoris	Glycogen	0	ATCC 43183	VPI B5-21
45	Eric_Martens	Bacteroides_thetaiotaomicron	Glycogen	0.77	VPI-5482	ATCC 29148
46	Eric_Martens	Bacteroides_uniformis	Glycogen	0.25	ATCC 8492
47	Eric_Martens	Bacteroides_vulgatus	Glycogen	0	ATCC 8482
48	Eric_Martens	Bacteroides_xylanisolvens	Glycogen	0.4	DSM 18836
49	Eric_Martens	Dysgonomonas_gadei	Glycogen	0	ATCC BAA-286
50	Eric_Martens	Dysgonomonas_mossii	Glycogen	0.88	DSM 22836
51	Eric_Martens	Odoribacter_splanchnicus	Glycogen	0.08	DSM 20712	ATCC 29572
52	Eric_Martens	Parabacteroides_distasonis	Glycogen	0	ATCC 8503
53	Eric_Martens	Parabacteroides_goldsteinii	Glycogen	0.03	DSM 19448
54	Eric_Martens	Parabacteroides_gordonii	Glycogen	0	DSM 23371
55	Eric_Martens	Parabacteroides_johnsonii	Glycogen	0.03	DSM 18315
56	Eric_Martens	Parabacteroides_merdae	Glycogen	0.2	ATCC 43184
57	Eric_Martens	Bacteroides_cellulosilyticus	Amylopectine_maize	0.68	DSM 14838
58	Eric_Martens	Bacteroides_clarus	Amylopectine_maize	0	DSM 22519
59	Eric_Martens	Bacteroides_dorei	Amylopectine_maize	0	DSM 17855
60	Eric_Martens	Bacteroides_eggerthii	Amylopectine_maize	0	DSM 20697	ATCC 27754
61	Eric_Martens	Bacteroides_finegoldii	Amylopectine_maize	0.5	DSM 17565
62	Eric_Martens	Bacteroides_fluxus	Amylopectine_maize	0.26	DSM 22534
63	Eric_Martens	Bacteroides_fragilis	Amylopectine_maize	0.14	NCTC 9343	ATCC 25285
64	Eric_Martens	Bacteroides_intestinalis	Amylopectine_maize	0	DSM 17393
65	Eric_Martens	Bacteroides_intestinihominis	Amylopectine_maize	0	DSM 21032
66	Eric_Martens	Bacteroides_massiliensis	Amylopectine_maize	0	DSM 17679	B84634
67	Eric_Martens	Bacteroides_nordii	Amylopectine_maize	0.31	CL02T12C05
68	Eric_Martens	Bacteroides_oleiciplenus	Amylopectine_maize	0.39	DSM 22535
69	Eric_Martens	Bacteroides_ovatus	Amylopectine_maize	0.51	ATCC 8483
70	Eric_Martens	Bacteroides_plebeius	Amylopectine_maize	0	DSM 17135
71	Eric_Martens	Bacteroides_salyersae	Amylopectine_maize	0.36	DSM 18765	ATCC BAA-997
72	Eric_Martens	Bacteroides_stercoris	Amylopectine_maize	0	ATCC 43183	VPI B5-21
73	Eric_Martens	Bacteroides_thetaiotaomicron	Amylopectine_maize	0.29	VPI-5482	ATCC 29148
74	Eric_Martens	Bacteroides_uniformis	Amylopectine_maize	0.31	ATCC 8492
75	Eric_Martens	Bacteroides_vulgatus	Amylopectine_maize	0	ATCC 8482
76	Eric_Martens	Bacteroides_xylanisolvens	Amylopectine_maize	0.19	DSM 18836
77	Eric_Martens	Dysgonomonas_gadei	Amylopectine_maize	0	ATCC BAA-286
78	Eric_Martens	Dysgonomonas_mossii	Amylopectine_maize	0.73	DSM 22836
79	Eric_Martens	Odoribacter_splanchnicus	Amylopectine_maize	0	DSM 20712	ATCC 29572
80	Eric_Martens	Parabacteroides_distasonis	Amylopectine_maize	0	ATCC 8503
81	Eric_Martens	Parabacteroides_goldsteinii	Amylopectine_maize	0	DSM 19448
82	Eric_Martens	Parabacteroides_gordonii	Amylopectine_maize	0	DSM 23371
83	Eric_Martens	Parabacteroides_johnsonii	Amylopectine_maize	0	DSM 18315
84	Eric_Martens	Parabacteroides_merdae	Amylopectine_maize	0	ATCC 43184
85	Eric_Martens	Bacteroides_cellulosilyticus	Amylopectine_potato	0.78	DSM 14838
86	Eric_Martens	Bacteroides_clarus	Amylopectine_potato	0	DSM 22519
87	Eric_Martens	Bacteroides_dorei	Amylopectine_potato	0.09	DSM 17855
88	Eric_Martens	Bacteroides_eggerthii	Amylopectine_potato	0.7	DSM 20697	ATCC 27754
89	Eric_Martens	Bacteroides_finegoldii	Amylopectine_potato	0.41	DSM 17565
90	Eric_Martens	Bacteroides_fluxus	Amylopectine_potato	0.17	DSM 22534
91	Eric_Martens	Bacteroides_fragilis	Amylopectine_potato	0.32	NCTC 9343	ATCC 25285
92	Eric_Martens	Bacteroides_intestinalis	Amylopectine_potato	0	DSM 17393
93	Eric_Martens	Bacteroides_intestinihominis	Amylopectine_potato	0	DSM 21032
94	Eric_Martens	Bacteroides_massiliensis	Amylopectine_potato	0	DSM 17679	B84634
95	Eric_Martens	Bacteroides_nordii	Amylopectine_potato	0.3	CL02T12C05
96	Eric_Martens	Bacteroides_oleiciplenus	Amylopectine_potato	0.45	DSM 22535
97	Eric_Martens	Bacteroides_ovatus	Amylopectine_potato	0.44	ATCC 8483
98	Eric_Martens	Bacteroides_plebeius	Amylopectine_potato	0	DSM 17135
99	Eric_Martens	Bacteroides_salyersae	Amylopectine_potato	0.24	DSM 18765	ATCC BAA-997
100	Eric_Martens	Bacteroides_stercoris	Amylopectine_potato	0	ATCC 43183	VPI B5-21
101	Eric_Martens	Bacteroides_thetaiotaomicron	Amylopectine_potato	0.49	VPI-5482	ATCC 29148
102	Eric_Martens	Bacteroides_uniformis	Amylopectine_potato	0.51	ATCC 8492
103	Eric_Martens	Bacteroides_vulgatus	Amylopectine_potato	0	ATCC 8482
104	Eric_Martens	Bacteroides_xylanisolvens	Amylopectine_potato	0.22	DSM 18836
105	Eric_Martens	Dysgonomonas_gadei	Amylopectine_potato	0	ATCC BAA-286
106	Eric_Martens	Dysgonomonas_mossii	Amylopectine_potato	0.86	DSM 22836
107	Eric_Martens	Odoribacter_splanchnicus	Amylopectine_potato	0	DSM 20712	ATCC 29572
108	Eric_Martens	Parabacteroides_distasonis	Amylopectine_potato	0	ATCC 8503
109	Eric_Martens	Parabacteroides_goldsteinii	Amylopectine_potato	0	DSM 19448
110	Eric_Martens	Parabacteroides_gordonii	Amylopectine_potato	0	DSM 23371
111	Eric_Martens	Parabacteroides_johnsonii	Amylopectine_potato	0	DSM 18315
112	Eric_Martens	Parabacteroides_merdae	Amylopectine_potato	0.1	ATCC 43184
113	Eric_Martens	Bacteroides_cellulosilyticus	Inulin	0.13	DSM 14838
114	Eric_Martens	Bacteroides_clarus	Inulin	0.16	DSM 22519
115	Eric_Martens	Bacteroides_dorei	Inulin	0.37	DSM 17855
116	Eric_Martens	Bacteroides_eggerthii	Inulin	0	DSM 20697	ATCC 27754
117	Eric_Martens	Bacteroides_finegoldii	Inulin	0.19	DSM 17565
118	Eric_Martens	Bacteroides_fluxus	Inulin	0	DSM 22534
119	Eric_Martens	Bacteroides_fragilis	Inulin	0.62	NCTC 9343	ATCC 25285
120	Eric_Martens	Bacteroides_intestinalis	Inulin	0.03	DSM 17393
121	Eric_Martens	Bacteroides_intestinihominis	Inulin	0	DSM 21032
122	Eric_Martens	Bacteroides_massiliensis	Inulin	0	DSM 17679	B84634
123	Eric_Martens	Bacteroides_nordii	Inulin	0.46	CL02T12C05
124	Eric_Martens	Bacteroides_oleiciplenus	Inulin	0.13	DSM 22535
125	Eric_Martens	Bacteroides_ovatus	Inulin	0.44	ATCC 8483
126	Eric_Martens	Bacteroides_plebeius	Inulin	0.76	DSM 17135
127	Eric_Martens	Bacteroides_salyersae	Inulin	0.67	DSM 18765	ATCC BAA-997
128	Eric_Martens	Bacteroides_stercoris	Inulin	0.17	ATCC 43183	VPI B5-21
129	Eric_Martens	Bacteroides_thetaiotaomicron	Inulin	0.1	VPI-5482	ATCC 29148
130	Eric_Martens	Bacteroides_uniformis	Inulin	0.64	ATCC 8492
131	Eric_Martens	Bacteroides_vulgatus	Inulin	0.11	ATCC 8482
132	Eric_Martens	Bacteroides_xylanisolvens	Inulin	0.76	DSM 18836
133	Eric_Martens	Dysgonomonas_gadei	Inulin	0.19	ATCC BAA-286
134	Eric_Martens	Dysgonomonas_mossii	Inulin	0	DSM 22836
135	Eric_Martens	Odoribacter_splanchnicus	Inulin	0.1	DSM 20712	ATCC 29572
136	Eric_Martens	Parabacteroides_distasonis	Inulin	0.2	ATCC 8503
137	Eric_Martens	Parabacteroides_goldsteinii	Inulin	0.14	DSM 19448
138	Eric_Martens	Parabacteroides_gordonii	Inulin	1	DSM 23371
139	Eric_Martens	Parabacteroides_johnsonii	Inulin	0.01	DSM 18315
140	Eric_Martens	Parabacteroides_merdae	Inulin	0.02	ATCC 43184
141	Eric_Martens	Bacteroides_cellulosilyticus	Levan	0.43	DSM 14838
142	Eric_Martens	Bacteroides_clarus	Levan	0.69	DSM 22519
143	Eric_Martens	Bacteroides_dorei	Levan	0	DSM 17855
144	Eric_Martens	Bacteroides_eggerthii	Levan	0	DSM 20697	ATCC 27754
145	Eric_Martens	Bacteroides_finegoldii	Levan	0.39	DSM 17565
146	Eric_Martens	Bacteroides_fluxus	Levan	0	DSM 22534
147	Eric_Martens	Bacteroides_fragilis	Levan	0	NCTC 9343	ATCC 25285
148	Eric_Martens	Bacteroides_intestinalis	Levan	0.03	DSM 17393
149	Eric_Martens	Bacteroides_intestinihominis	Levan	0	DSM 21032
150	Eric_Martens	Bacteroides_massiliensis	Levan	0	DSM 17679	B84634
151	Eric_Martens	Bacteroides_nordii	Levan	0.04	CL02T12C05
152	Eric_Martens	Bacteroides_oleiciplenus	Levan	0.42	DSM 22535
153	Eric_Martens	Bacteroides_ovatus	Levan	0	ATCC 8483
154	Eric_Martens	Bacteroides_plebeius	Levan	0	DSM 17135
155	Eric_Martens	Bacteroides_salyersae	Levan	0.25	DSM 18765	ATCC BAA-997
156	Eric_Martens	Bacteroides_stercoris	Levan	0.31	ATCC 43183	VPI B5-21
157	Eric_Martens	Bacteroides_thetaiotaomicron	Levan	0.46	VPI-5482	ATCC 29148
158	Eric_Martens	Bacteroides_uniformis	Levan	0	ATCC 8492
159	Eric_Martens	Bacteroides_vulgatus	Levan	0	ATCC 8482
160	Eric_Martens	Bacteroides_xylanisolvens	Levan	0	DSM 18836
161	Eric_Martens	Dysgonomonas_gadei	Levan	0.36	ATCC BAA-286
162	Eric_Martens	Dysgonomonas_mossii	Levan	0	DSM 22836
163	Eric_Martens	Odoribacter_splanchnicus	Levan	0	DSM 20712	ATCC 29572
164	Eric_Martens	Parabacteroides_distasonis	Levan	0	ATCC 8503
165	Eric_Martens	Parabacteroides_goldsteinii	Levan	0	DSM 19448
166	Eric_Martens	Parabacteroides_gordonii	Levan	0	DSM 23371
167	Eric_Martens	Parabacteroides_johnsonii	Levan	0	DSM 18315
168	Eric_Martens	Parabacteroides_merdae	Levan	0	ATCC 43184
169	Eric_Martens	Bacteroides_cellulosilyticus	Heparin	0.1	DSM 14838
170	Eric_Martens	Bacteroides_clarus	Heparin	0.06	DSM 22519
171	Eric_Martens	Bacteroides_dorei	Heparin	0	DSM 17855
172	Eric_Martens	Bacteroides_eggerthii	Heparin	0	DSM 20697	ATCC 27754
173	Eric_Martens	Bacteroides_finegoldii	Heparin	0.14	DSM 17565
174	Eric_Martens	Bacteroides_fluxus	Heparin	0	DSM 22534
175	Eric_Martens	Bacteroides_fragilis	Heparin	0	NCTC 9343	ATCC 25285
176	Eric_Martens	Bacteroides_intestinalis	Heparin	0.05	DSM 17393
177	Eric_Martens	Bacteroides_intestinihominis	Heparin	0	DSM 21032
178	Eric_Martens	Bacteroides_massiliensis	Heparin	0	DSM 17679	B84634
179	Eric_Martens	Bacteroides_nordii	Heparin	0.22	CL02T12C05
180	Eric_Martens	Bacteroides_oleiciplenus	Heparin	0	DSM 22535
181	Eric_Martens	Bacteroides_ovatus	Heparin	0.45	ATCC 8483
182	Eric_Martens	Bacteroides_plebeius	Heparin	0	DSM 17135
183	Eric_Martens	Bacteroides_salyersae	Heparin	0	DSM 18765	ATCC BAA-997
184	Eric_Martens	Bacteroides_stercoris	Heparin	0.38	ATCC 43183	VPI B5-21
185	Eric_Martens	Bacteroides_thetaiotaomicron	Heparin	0.67	VPI-5482	ATCC 29148
186	Eric_Martens	Bacteroides_uniformis	Heparin	0	ATCC 8492
187	Eric_Martens	Bacteroides_vulgatus	Heparin	0	ATCC 8482
188	Eric_Martens	Bacteroides_xylanisolvens	Heparin	0.36	DSM 18836
189	Eric_Martens	Dysgonomonas_gadei	Heparin	0	ATCC BAA-286
190	Eric_Martens	Dysgonomonas_mossii	Heparin	0	DSM 22836
191	Eric_Martens	Odoribacter_splanchnicus	Heparin	0	DSM 20712	ATCC 29572
192	Eric_Martens	Parabacteroides_distasonis	Heparin	0	ATCC 8503
193	Eric_Martens	Parabacteroides_goldsteinii	Heparin	0	DSM 19448
194	Eric_Martens	Parabacteroides_gordonii	Heparin	0	DSM 23371
195	Eric_Martens	Parabacteroides_johnsonii	Heparin	0.06	DSM 18315
196	Eric_Martens	Parabacteroides_merdae	Heparin	0	ATCC 43184
197	Eric_Martens	Bacteroides_cellulosilyticus	Hyaluronan	0	DSM 14838
198	Eric_Martens	Bacteroides_clarus	Hyaluronan	0.9	DSM 22519
199	Eric_Martens	Bacteroides_dorei	Hyaluronan	0	DSM 17855
200	Eric_Martens	Bacteroides_eggerthii	Hyaluronan	0	DSM 20697	ATCC 27754
201	Eric_Martens	Bacteroides_finegoldii	Hyaluronan	0.72	DSM 17565
202	Eric_Martens	Bacteroides_fluxus	Hyaluronan	0	DSM 22534
203	Eric_Martens	Bacteroides_fragilis	Hyaluronan	0	NCTC 9343	ATCC 25285
204	Eric_Martens	Bacteroides_intestinalis	Hyaluronan	0	DSM 17393
205	Eric_Martens	Bacteroides_intestinihominis	Hyaluronan	0	DSM 21032
206	Eric_Martens	Bacteroides_massiliensis	Hyaluronan	0	DSM 17679	B84634
207	Eric_Martens	Bacteroides_nordii	Hyaluronan	0.5	CL02T12C05
208	Eric_Martens	Bacteroides_oleiciplenus	Hyaluronan	0	DSM 22535
209	Eric_Martens	Bacteroides_ovatus	Hyaluronan	0.68	ATCC 8483
210	Eric_Martens	Bacteroides_plebeius	Hyaluronan	0.72	DSM 17135
211	Eric_Martens	Bacteroides_salyersae	Hyaluronan	0.33	DSM 18765	ATCC BAA-997
212	Eric_Martens	Bacteroides_stercoris	Hyaluronan	0	ATCC 43183	VPI B5-21
213	Eric_Martens	Bacteroides_thetaiotaomicron	Hyaluronan	0.7	VPI-5482	ATCC 29148
214	Eric_Martens	Bacteroides_uniformis	Hyaluronan	0	ATCC 8492
215	Eric_Martens	Bacteroides_vulgatus	Hyaluronan	0	ATCC 8482
216	Eric_Martens	Bacteroides_xylanisolvens	Hyaluronan	0.6	DSM 18836
217	Eric_Martens	Dysgonomonas_gadei	Hyaluronan	0	ATCC BAA-286
218	Eric_Martens	Dysgonomonas_mossii	Hyaluronan	0	DSM 22836
219	Eric_Martens	Odoribacter_splanchnicus	Hyaluronan	0	DSM 20712	ATCC 29572
220	Eric_Martens	Parabacteroides_distasonis	Hyaluronan	0	ATCC 8503
221	Eric_Martens	Parabacteroides_goldsteinii	Hyaluronan	0	DSM 19448
222	Eric_Martens	Parabacteroides_gordonii	Hyaluronan	0	DSM 23371
223	Eric_Martens	Parabacteroides_johnsonii	Hyaluronan	0	DSM 18315
224	Eric_Martens	Parabacteroides_merdae	Hyaluronan	0	ATCC 43184
225	Eric_Martens	Bacteroides_cellulosilyticus	Chondroitin.sulfate	0.42	DSM 14838
226	Eric_Martens	Bacteroides_clarus	Chondroitin.sulfate	0.79	DSM 22519
227	Eric_Martens	Bacteroides_dorei	Chondroitin.sulfate	0	DSM 17855
228	Eric_Martens	Bacteroides_eggerthii	Chondroitin.sulfate	0.37	DSM 20697	ATCC 27754
229	Eric_Martens	Bacteroides_finegoldii	Chondroitin.sulfate	0.56	DSM 17565
230	Eric_Martens	Bacteroides_fluxus	Chondroitin.sulfate	0	DSM 22534
231	Eric_Martens	Bacteroides_fragilis	Chondroitin.sulfate	0	NCTC 9343	ATCC 25285
232	Eric_Martens	Bacteroides_intestinalis	Chondroitin.sulfate	0.04	DSM 17393
233	Eric_Martens	Bacteroides_intestinihominis	Chondroitin.sulfate	0	DSM 21032
234	Eric_Martens	Bacteroides_massiliensis	Chondroitin.sulfate	0.02	DSM 17679	B84634
235	Eric_Martens	Bacteroides_nordii	Chondroitin.sulfate	0.46	CL02T12C05
236	Eric_Martens	Bacteroides_oleiciplenus	Chondroitin.sulfate	0.54	DSM 22535
237	Eric_Martens	Bacteroides_ovatus	Chondroitin.sulfate	0.14	ATCC 8483
238	Eric_Martens	Bacteroides_plebeius	Chondroitin.sulfate	0.2	DSM 17135
239	Eric_Martens	Bacteroides_salyersae	Chondroitin.sulfate	0.47	DSM 18765	ATCC BAA-997
240	Eric_Martens	Bacteroides_stercoris	Chondroitin.sulfate	0.32	ATCC 43183	VPI B5-21
241	Eric_Martens	Bacteroides_thetaiotaomicron	Chondroitin.sulfate	0.65	VPI-5482	ATCC 29148
242	Eric_Martens	Bacteroides_uniformis	Chondroitin.sulfate	0	ATCC 8492
243	Eric_Martens	Bacteroides_vulgatus	Chondroitin.sulfate	0.05	ATCC 8482
244	Eric_Martens	Bacteroides_xylanisolvens	Chondroitin.sulfate	0.43	DSM 18836
245	Eric_Martens	Dysgonomonas_gadei	Chondroitin.sulfate	0	ATCC BAA-286
246	Eric_Martens	Dysgonomonas_mossii	Chondroitin.sulfate	0	DSM 22836
247	Eric_Martens	Odoribacter_splanchnicus	Chondroitin.sulfate	0.17	DSM 20712	ATCC 29572
248	Eric_Martens	Parabacteroides_distasonis	Chondroitin.sulfate	0	ATCC 8503
249	Eric_Martens	Parabacteroides_goldsteinii	Chondroitin.sulfate	0	DSM 19448
250	Eric_Martens	Parabacteroides_gordonii	Chondroitin.sulfate	0	DSM 23371
251	Eric_Martens	Parabacteroides_johnsonii	Chondroitin.sulfate	0.06	DSM 18315
252	Eric_Martens	Parabacteroides_merdae	Chondroitin.sulfate	0.15	ATCC 43184
253	Eric_Martens	Bacteroides_cellulosilyticus	Homogalacturonan	0.32	DSM 14838
254	Eric_Martens	Bacteroides_clarus	Homogalacturonan	0.45	DSM 22519
255	Eric_Martens	Bacteroides_dorei	Homogalacturonan	0	DSM 17855
256	Eric_Martens	Bacteroides_eggerthii	Homogalacturonan	0.08	DSM 20697	ATCC 27754
257	Eric_Martens	Bacteroides_finegoldii	Homogalacturonan	0.12	DSM 17565
258	Eric_Martens	Bacteroides_fluxus	Homogalacturonan	0.18	DSM 22534
259	Eric_Martens	Bacteroides_fragilis	Homogalacturonan	0	NCTC 9343	ATCC 25285
260	Eric_Martens	Bacteroides_intestinalis	Homogalacturonan	0.03	DSM 17393
261	Eric_Martens	Bacteroides_intestinihominis	Homogalacturonan	0	DSM 21032
262	Eric_Martens	Bacteroides_massiliensis	Homogalacturonan	0	DSM 17679	B84634
263	Eric_Martens	Bacteroides_nordii	Homogalacturonan	0.42	CL02T12C05
264	Eric_Martens	Bacteroides_oleiciplenus	Homogalacturonan	0.6	DSM 22535
265	Eric_Martens	Bacteroides_ovatus	Homogalacturonan	0.43	ATCC 8483
266	Eric_Martens	Bacteroides_plebeius	Homogalacturonan	0.55	DSM 17135
267	Eric_Martens	Bacteroides_salyersae	Homogalacturonan	0.53	DSM 18765	ATCC BAA-997
268	Eric_Martens	Bacteroides_stercoris	Homogalacturonan	0.16	ATCC 43183	VPI B5-21
269	Eric_Martens	Bacteroides_thetaiotaomicron	Homogalacturonan	0.76	VPI-5482	ATCC 29148
270	Eric_Martens	Bacteroides_uniformis	Homogalacturonan	0	ATCC 8492
271	Eric_Martens	Bacteroides_vulgatus	Homogalacturonan	0.18	ATCC 8482
272	Eric_Martens	Bacteroides_xylanisolvens	Homogalacturonan	0.48	DSM 18836
273	Eric_Martens	Dysgonomonas_gadei	Homogalacturonan	0.44	ATCC BAA-286
274	Eric_Martens	Dysgonomonas_mossii	Homogalacturonan	0	DSM 22836
275	Eric_Martens	Odoribacter_splanchnicus	Homogalacturonan	0	DSM 20712	ATCC 29572
276	Eric_Martens	Parabacteroides_distasonis	Homogalacturonan	0	ATCC 8503
277	Eric_Martens	Parabacteroides_goldsteinii	Homogalacturonan	0	DSM 19448
278	Eric_Martens	Parabacteroides_gordonii	Homogalacturonan	0	DSM 23371
279	Eric_Martens	Parabacteroides_johnsonii	Homogalacturonan	0.04	DSM 18315
280	Eric_Martens	Parabacteroides_merdae	Homogalacturonan	0.12	ATCC 43184
281	Eric_Martens	Bacteroides_cellulosilyticus	Homogalacturonan.1	0.33	DSM 14838
282	Eric_Martens	Bacteroides_clarus	Homogalacturonan.1	0.2	DSM 22519
283	Eric_Martens	Bacteroides_dorei	Homogalacturonan.1	0.56	DSM 17855
284	Eric_Martens	Bacteroides_eggerthii	Homogalacturonan.1	0	DSM 20697	ATCC 27754
285	Eric_Martens	Bacteroides_finegoldii	Homogalacturonan.1	0.07	DSM 17565
286	Eric_Martens	Bacteroides_fluxus	Homogalacturonan.1	0.09	DSM 22534
287	Eric_Martens	Bacteroides_fragilis	Homogalacturonan.1	0.03	NCTC 9343	ATCC 25285
288	Eric_Martens	Bacteroides_intestinalis	Homogalacturonan.1	0.03	DSM 17393
289	Eric_Martens	Bacteroides_intestinihominis	Homogalacturonan.1	0	DSM 21032
290	Eric_Martens	Bacteroides_massiliensis	Homogalacturonan.1	0	DSM 17679	B84634
291	Eric_Martens	Bacteroides_nordii	Homogalacturonan.1	0	CL02T12C05
292	Eric_Martens	Bacteroides_oleiciplenus	Homogalacturonan.1	0.37	DSM 22535
293	Eric_Martens	Bacteroides_ovatus	Homogalacturonan.1	0.35	ATCC 8483
294	Eric_Martens	Bacteroides_plebeius	Homogalacturonan.1	0.18	DSM 17135
295	Eric_Martens	Bacteroides_salyersae	Homogalacturonan.1	0.15	DSM 18765	ATCC BAA-997
296	Eric_Martens	Bacteroides_stercoris	Homogalacturonan.1	0.13	ATCC 43183	VPI B5-21
297	Eric_Martens	Bacteroides_thetaiotaomicron	Homogalacturonan.1	0.2	VPI-5482	ATCC 29148
298	Eric_Martens	Bacteroides_uniformis	Homogalacturonan.1	0	ATCC 8492
299	Eric_Martens	Bacteroides_vulgatus	Homogalacturonan.1	0	ATCC 8482
300	Eric_Martens	Bacteroides_xylanisolvens	Homogalacturonan.1	0.21	DSM 18836
301	Eric_Martens	Dysgonomonas_gadei	Homogalacturonan.1	0.05	ATCC BAA-286
302	Eric_Martens	Dysgonomonas_mossii	Homogalacturonan.1	0	DSM 22836
303	Eric_Martens	Odoribacter_splanchnicus	Homogalacturonan.1	0	DSM 20712	ATCC 29572
304	Eric_Martens	Parabacteroides_distasonis	Homogalacturonan.1	0	ATCC 8503
305	Eric_Martens	Parabacteroides_goldsteinii	Homogalacturonan.1	0	DSM 19448
306	Eric_Martens	Parabacteroides_gordonii	Homogalacturonan.1	0	DSM 23371
307	Eric_Martens	Parabacteroides_johnsonii	Homogalacturonan.1	0.05	DSM 18315
308	Eric_Martens	Parabacteroides_merdae	Homogalacturonan.1	0	ATCC 43184
309	Eric_Martens	Bacteroides_cellulosilyticus	Pectic_galactan	0.79	DSM 14838
310	Eric_Martens	Bacteroides_clarus	Pectic_galactan	0	DSM 22519
311	Eric_Martens	Bacteroides_dorei	Pectic_galactan	0	DSM 17855
312	Eric_Martens	Bacteroides_eggerthii	Pectic_galactan	0	DSM 20697	ATCC 27754
313	Eric_Martens	Bacteroides_finegoldii	Pectic_galactan	0.64	DSM 17565
314	Eric_Martens	Bacteroides_fluxus	Pectic_galactan	0.01	DSM 22534
315	Eric_Martens	Bacteroides_fragilis	Pectic_galactan	0	NCTC 9343	ATCC 25285
316	Eric_Martens	Bacteroides_intestinalis	Pectic_galactan	0.03	DSM 17393
317	Eric_Martens	Bacteroides_intestinihominis	Pectic_galactan	0	DSM 21032
318	Eric_Martens	Bacteroides_massiliensis	Pectic_galactan	0	DSM 17679	B84634
319	Eric_Martens	Bacteroides_nordii	Pectic_galactan	0	CL02T12C05
320	Eric_Martens	Bacteroides_oleiciplenus	Pectic_galactan	0.64	DSM 22535
321	Eric_Martens	Bacteroides_ovatus	Pectic_galactan	0.21	ATCC 8483
322	Eric_Martens	Bacteroides_plebeius	Pectic_galactan	0.06	DSM 17135
323	Eric_Martens	Bacteroides_salyersae	Pectic_galactan	0	DSM 18765	ATCC BAA-997
324	Eric_Martens	Bacteroides_stercoris	Pectic_galactan	0.14	ATCC 43183	VPI B5-21
325	Eric_Martens	Bacteroides_thetaiotaomicron	Pectic_galactan	1	VPI-5482	ATCC 29148
326	Eric_Martens	Bacteroides_uniformis	Pectic_galactan	0.15	ATCC 8492
327	Eric_Martens	Bacteroides_vulgatus	Pectic_galactan	0.1	ATCC 8482
328	Eric_Martens	Bacteroides_xylanisolvens	Pectic_galactan	0	DSM 18836
329	Eric_Martens	Dysgonomonas_gadei	Pectic_galactan	0.79	ATCC BAA-286
330	Eric_Martens	Dysgonomonas_mossii	Pectic_galactan	0	DSM 22836
331	Eric_Martens	Odoribacter_splanchnicus	Pectic_galactan	0.12	DSM 20712	ATCC 29572
332	Eric_Martens	Parabacteroides_distasonis	Pectic_galactan	0	ATCC 8503
333	Eric_Martens	Parabacteroides_goldsteinii	Pectic_galactan	0	DSM 19448
334	Eric_Martens	Parabacteroides_gordonii	Pectic_galactan	0	DSM 23371
335	Eric_Martens	Parabacteroides_johnsonii	Pectic_galactan	0	DSM 18315
336	Eric_Martens	Parabacteroides_merdae	Pectic_galactan	0	ATCC 43184
337	Eric_Martens	Bacteroides_cellulosilyticus	Pectic_galactan.1	0.38	DSM 14838
338	Eric_Martens	Bacteroides_clarus	Pectic_galactan.1	0	DSM 22519
339	Eric_Martens	Bacteroides_dorei	Pectic_galactan.1	0	DSM 17855
340	Eric_Martens	Bacteroides_eggerthii	Pectic_galactan.1	0	DSM 20697	ATCC 27754
341	Eric_Martens	Bacteroides_finegoldii	Pectic_galactan.1	0.57	DSM 17565
342	Eric_Martens	Bacteroides_fluxus	Pectic_galactan.1	0.02	DSM 22534
343	Eric_Martens	Bacteroides_fragilis	Pectic_galactan.1	0	NCTC 9343	ATCC 25285
344	Eric_Martens	Bacteroides_intestinalis	Pectic_galactan.1	1	DSM 17393
345	Eric_Martens	Bacteroides_intestinihominis	Pectic_galactan.1	0	DSM 21032
346	Eric_Martens	Bacteroides_massiliensis	Pectic_galactan.1	0	DSM 17679	B84634
347	Eric_Martens	Bacteroides_nordii	Pectic_galactan.1	0	CL02T12C05
348	Eric_Martens	Bacteroides_oleiciplenus	Pectic_galactan.1	0.39	DSM 22535
349	Eric_Martens	Bacteroides_ovatus	Pectic_galactan.1	0.71	ATCC 8483
350	Eric_Martens	Bacteroides_plebeius	Pectic_galactan.1	0.02	DSM 17135
351	Eric_Martens	Bacteroides_salyersae	Pectic_galactan.1	0	DSM 18765	ATCC BAA-997
352	Eric_Martens	Bacteroides_stercoris	Pectic_galactan.1	0.11	ATCC 43183	VPI B5-21
353	Eric_Martens	Bacteroides_thetaiotaomicron	Pectic_galactan.1	0.56	VPI-5482	ATCC 29148
354	Eric_Martens	Bacteroides_uniformis	Pectic_galactan.1	0.18	ATCC 8492
355	Eric_Martens	Bacteroides_vulgatus	Pectic_galactan.1	0	ATCC 8482
356	Eric_Martens	Bacteroides_xylanisolvens	Pectic_galactan.1	0	DSM 18836
357	Eric_Martens	Dysgonomonas_gadei	Pectic_galactan.1	0.82	ATCC BAA-286
358	Eric_Martens	Dysgonomonas_mossii	Pectic_galactan.1	0	DSM 22836
359	Eric_Martens	Odoribacter_splanchnicus	Pectic_galactan.1	0	DSM 20712	ATCC 29572
360	Eric_Martens	Parabacteroides_distasonis	Pectic_galactan.1	0.05	ATCC 8503
361	Eric_Martens	Parabacteroides_goldsteinii	Pectic_galactan.1	0	DSM 19448
362	Eric_Martens	Parabacteroides_gordonii	Pectic_galactan.1	0.06	DSM 23371
363	Eric_Martens	Parabacteroides_johnsonii	Pectic_galactan.1	0.09	DSM 18315
364	Eric_Martens	Parabacteroides_merdae	Pectic_galactan.1	0.02	ATCC 43184
365	Eric_Martens	Bacteroides_cellulosilyticus	Arabinogalactan	0.416	DSM 14838
366	Eric_Martens	Bacteroides_clarus	Arabinogalactan	0	DSM 22519
367	Eric_Martens	Bacteroides_dorei	Arabinogalactan	0.087	DSM 17855
368	Eric_Martens	Bacteroides_eggerthii	Arabinogalactan	0	DSM 20697	ATCC 27754
369	Eric_Martens	Bacteroides_finegoldii	Arabinogalactan	0.266	DSM 17565
370	Eric_Martens	Bacteroides_fluxus	Arabinogalactan	0	DSM 22534
371	Eric_Martens	Bacteroides_fragilis	Arabinogalactan	0	NCTC 9343	ATCC 25285
372	Eric_Martens	Bacteroides_intestinalis	Arabinogalactan	0.021	DSM 17393
373	Eric_Martens	Bacteroides_intestinihominis	Arabinogalactan	0	DSM 21032
374	Eric_Martens	Bacteroides_massiliensis	Arabinogalactan	0	DSM 17679	B84634
375	Eric_Martens	Bacteroides_nordii	Arabinogalactan	0	CL02T12C05
376	Eric_Martens	Bacteroides_oleiciplenus	Arabinogalactan	0.238	DSM 22535
377	Eric_Martens	Bacteroides_ovatus	Arabinogalactan	0.037	ATCC 8483
378	Eric_Martens	Bacteroides_plebeius	Arabinogalactan	0.105	DSM 17135
379	Eric_Martens	Bacteroides_salyersae	Arabinogalactan	0	DSM 18765	ATCC BAA-997
380	Eric_Martens	Bacteroides_stercoris	Arabinogalactan	0	ATCC 43183	VPI B5-21
381	Eric_Martens	Bacteroides_thetaiotaomicron	Arabinogalactan	0.55	VPI-5482	ATCC 29148
382	Eric_Martens	Bacteroides_uniformis	Arabinogalactan	0.242	ATCC 8492
383	Eric_Martens	Bacteroides_vulgatus	Arabinogalactan	0	ATCC 8482
384	Eric_Martens	Bacteroides_xylanisolvens	Arabinogalactan	0	DSM 18836
385	Eric_Martens	Dysgonomonas_gadei	Arabinogalactan	0	ATCC BAA-286
386	Eric_Martens	Dysgonomonas_mossii	Arabinogalactan	0	DSM 22836
387	Eric_Martens	Odoribacter_splanchnicus	Arabinogalactan	0	DSM 20712	ATCC 29572
388	Eric_Martens	Parabacteroides_distasonis	Arabinogalactan	0	ATCC 8503
389	Eric_Martens	Parabacteroides_goldsteinii	Arabinogalactan	0.178	DSM 19448
390	Eric_Martens	Parabacteroides_gordonii	Arabinogalactan	0.188	DSM 23371
391	Eric_Martens	Parabacteroides_johnsonii	Arabinogalactan	0.181	DSM 18315
392	Eric_Martens	Parabacteroides_merdae	Arabinogalactan	0.177	ATCC 43184
393	Eric_Martens	Bacteroides_cellulosilyticus	Arabinan	0.434	DSM 14838
394	Eric_Martens	Bacteroides_clarus	Arabinan	0	DSM 22519
395	Eric_Martens	Bacteroides_dorei	Arabinan	1	DSM 17855
396	Eric_Martens	Bacteroides_eggerthii	Arabinan	0.373	DSM 20697	ATCC 27754
397	Eric_Martens	Bacteroides_finegoldii	Arabinan	0	DSM 17565
398	Eric_Martens	Bacteroides_fluxus	Arabinan	0	DSM 22534
399	Eric_Martens	Bacteroides_fragilis	Arabinan	0	NCTC 9343	ATCC 25285
400	Eric_Martens	Bacteroides_intestinalis	Arabinan	0.036	DSM 17393
401	Eric_Martens	Bacteroides_intestinihominis	Arabinan	0	DSM 21032
402	Eric_Martens	Bacteroides_massiliensis	Arabinan	0	DSM 17679	B84634
403	Eric_Martens	Bacteroides_nordii	Arabinan	0	CL02T12C05
404	Eric_Martens	Bacteroides_oleiciplenus	Arabinan	0.309	DSM 22535
405	Eric_Martens	Bacteroides_ovatus	Arabinan	0.046	ATCC 8483
406	Eric_Martens	Bacteroides_plebeius	Arabinan	0.082	DSM 17135
407	Eric_Martens	Bacteroides_salyersae	Arabinan	0	DSM 18765	ATCC BAA-997
408	Eric_Martens	Bacteroides_stercoris	Arabinan	0	ATCC 43183	VPI B5-21
409	Eric_Martens	Bacteroides_thetaiotaomicron	Arabinan	0.385	VPI-5482	ATCC 29148
410	Eric_Martens	Bacteroides_uniformis	Arabinan	0	ATCC 8492
411	Eric_Martens	Bacteroides_vulgatus	Arabinan	0.186	ATCC 8482
412	Eric_Martens	Bacteroides_xylanisolvens	Arabinan	0.16	DSM 18836
413	Eric_Martens	Dysgonomonas_gadei	Arabinan	0.434	ATCC BAA-286
414	Eric_Martens	Dysgonomonas_mossii	Arabinan	0	DSM 22836
415	Eric_Martens	Odoribacter_splanchnicus	Arabinan	0	DSM 20712	ATCC 29572
416	Eric_Martens	Parabacteroides_distasonis	Arabinan	0	ATCC 8503
417	Eric_Martens	Parabacteroides_goldsteinii	Arabinan	0	DSM 19448
418	Eric_Martens	Parabacteroides_gordonii	Arabinan	0	DSM 23371
419	Eric_Martens	Parabacteroides_johnsonii	Arabinan	0.06	DSM 18315
420	Eric_Martens	Parabacteroides_merdae	Arabinan	0.019	ATCC 43184
421	Eric_Martens	Bacteroides_cellulosilyticus	Xylan	0.83707	DSM 14838
422	Eric_Martens	Bacteroides_clarus	Xylan	0	DSM 22519
423	Eric_Martens	Bacteroides_dorei	Xylan	0	DSM 17855
424	Eric_Martens	Bacteroides_eggerthii	Xylan	0.446	DSM 20697	ATCC 27754
425	Eric_Martens	Bacteroides_finegoldii	Xylan	0.25258	DSM 17565
426	Eric_Martens	Bacteroides_fluxus	Xylan	0	DSM 22534
427	Eric_Martens	Bacteroides_fragilis	Xylan	0	NCTC 9343	ATCC 25285
428	Eric_Martens	Bacteroides_intestinalis	Xylan	0.11365	DSM 17393
429	Eric_Martens	Bacteroides_intestinihominis	Xylan	0	DSM 21032
430	Eric_Martens	Bacteroides_massiliensis	Xylan	0	DSM 17679	B84634
431	Eric_Martens	Bacteroides_nordii	Xylan	0.07944	CL02T12C05
432	Eric_Martens	Bacteroides_oleiciplenus	Xylan	0.68549	DSM 22535
433	Eric_Martens	Bacteroides_ovatus	Xylan	0.288	ATCC 8483
434	Eric_Martens	Bacteroides_plebeius	Xylan	0.12881	DSM 17135
435	Eric_Martens	Bacteroides_salyersae	Xylan	0	DSM 18765	ATCC BAA-997
436	Eric_Martens	Bacteroides_stercoris	Xylan	0	ATCC 43183	VPI B5-21
437	Eric_Martens	Bacteroides_thetaiotaomicron	Xylan	0	VPI-5482	ATCC 29148
438	Eric_Martens	Bacteroides_uniformis	Xylan	0.22763	ATCC 8492
439	Eric_Martens	Bacteroides_vulgatus	Xylan	0	ATCC 8482
440	Eric_Martens	Bacteroides_xylanisolvens	Xylan	0.55149	DSM 18836
441	Eric_Martens	Dysgonomonas_gadei	Xylan	0	ATCC BAA-286
442	Eric_Martens	Dysgonomonas_mossii	Xylan	0.37264	DSM 22836
443	Eric_Martens	Odoribacter_splanchnicus	Xylan	0	DSM 20712	ATCC 29572
444	Eric_Martens	Parabacteroides_distasonis	Xylan	0	ATCC 8503
445	Eric_Martens	Parabacteroides_goldsteinii	Xylan	0	DSM 19448
446	Eric_Martens	Parabacteroides_gordonii	Xylan	0	DSM 23371
447	Eric_Martens	Parabacteroides_johnsonii	Xylan	0	DSM 18315
448	Eric_Martens	Parabacteroides_merdae	Xylan	0	ATCC 43184
449	Eric_Martens	Bacteroides_cellulosilyticus	Arabinoxylan	0.672	DSM 14838
450	Eric_Martens	Bacteroides_clarus	Arabinoxylan	0	DSM 22519
451	Eric_Martens	Bacteroides_dorei	Arabinoxylan	0	DSM 17855
452	Eric_Martens	Bacteroides_eggerthii	Arabinoxylan	0.51	DSM 20697	ATCC 27754
453	Eric_Martens	Bacteroides_finegoldii	Arabinoxylan	0	DSM 17565
454	Eric_Martens	Bacteroides_fluxus	Arabinoxylan	0	DSM 22534
455	Eric_Martens	Bacteroides_fragilis	Arabinoxylan	0	NCTC 9343	ATCC 25285
456	Eric_Martens	Bacteroides_intestinalis	Arabinoxylan	0.049	DSM 17393
457	Eric_Martens	Bacteroides_intestinihominis	Arabinoxylan	0	DSM 21032
458	Eric_Martens	Bacteroides_massiliensis	Arabinoxylan	0	DSM 17679	B84634
459	Eric_Martens	Bacteroides_nordii	Arabinoxylan	0	CL02T12C05
460	Eric_Martens	Bacteroides_oleiciplenus	Arabinoxylan	0.82	DSM 22535
461	Eric_Martens	Bacteroides_ovatus	Arabinoxylan	0.492	ATCC 8483
462	Eric_Martens	Bacteroides_plebeius	Arabinoxylan	1	DSM 17135
463	Eric_Martens	Bacteroides_salyersae	Arabinoxylan	0	DSM 18765	ATCC BAA-997
464	Eric_Martens	Bacteroides_stercoris	Arabinoxylan	0	ATCC 43183	VPI B5-21
465	Eric_Martens	Bacteroides_thetaiotaomicron	Arabinoxylan	0	VPI-5482	ATCC 29148
466	Eric_Martens	Bacteroides_uniformis	Arabinoxylan	0	ATCC 8492
467	Eric_Martens	Bacteroides_vulgatus	Arabinoxylan	0	ATCC 8482
468	Eric_Martens	Bacteroides_xylanisolvens	Arabinoxylan	0.439	DSM 18836
469	Eric_Martens	Dysgonomonas_gadei	Arabinoxylan	0.446	ATCC BAA-286
470	Eric_Martens	Dysgonomonas_mossii	Arabinoxylan	0.749	DSM 22836
471	Eric_Martens	Odoribacter_splanchnicus	Arabinoxylan	0	DSM 20712	ATCC 29572
472	Eric_Martens	Parabacteroides_distasonis	Arabinoxylan	0	ATCC 8503
473	Eric_Martens	Parabacteroides_goldsteinii	Arabinoxylan	0	DSM 19448
474	Eric_Martens	Parabacteroides_gordonii	Arabinoxylan	0	DSM 23371
475	Eric_Martens	Parabacteroides_johnsonii	Arabinoxylan	0	DSM 18315
476	Eric_Martens	Parabacteroides_merdae	Arabinoxylan	0	ATCC 43184
477	Eric_Martens	Bacteroides_cellulosilyticus	Galactomannan	0.7	DSM 14838
478	Eric_Martens	Bacteroides_clarus	Galactomannan	0	DSM 22519
479	Eric_Martens	Bacteroides_dorei	Galactomannan	0.12	DSM 17855
480	Eric_Martens	Bacteroides_eggerthii	Galactomannan	0	DSM 20697	ATCC 27754
481	Eric_Martens	Bacteroides_finegoldii	Galactomannan	0	DSM 17565
482	Eric_Martens	Bacteroides_fluxus	Galactomannan	0	DSM 22534
483	Eric_Martens	Bacteroides_fragilis	Galactomannan	0	NCTC 9343	ATCC 25285
484	Eric_Martens	Bacteroides_intestinalis	Galactomannan	0	DSM 17393
485	Eric_Martens	Bacteroides_intestinihominis	Galactomannan	0	DSM 21032
486	Eric_Martens	Bacteroides_massiliensis	Galactomannan	0	DSM 17679	B84634
487	Eric_Martens	Bacteroides_nordii	Galactomannan	0	CL02T12C05
488	Eric_Martens	Bacteroides_oleiciplenus	Galactomannan	0	DSM 22535
489	Eric_Martens	Bacteroides_ovatus	Galactomannan	1	ATCC 8483
490	Eric_Martens	Bacteroides_plebeius	Galactomannan	0.57	DSM 17135
491	Eric_Martens	Bacteroides_salyersae	Galactomannan	0	DSM 18765	ATCC BAA-997
492	Eric_Martens	Bacteroides_stercoris	Galactomannan	0	ATCC 43183	VPI B5-21
493	Eric_Martens	Bacteroides_thetaiotaomicron	Galactomannan	0	VPI-5482	ATCC 29148
494	Eric_Martens	Bacteroides_uniformis	Galactomannan	0.8	ATCC 8492
495	Eric_Martens	Bacteroides_vulgatus	Galactomannan	0	ATCC 8482
496	Eric_Martens	Bacteroides_xylanisolvens	Galactomannan	0	DSM 18836
497	Eric_Martens	Dysgonomonas_gadei	Galactomannan	0.29	ATCC BAA-286
498	Eric_Martens	Dysgonomonas_mossii	Galactomannan	0.69	DSM 22836
499	Eric_Martens	Odoribacter_splanchnicus	Galactomannan	0	DSM 20712	ATCC 29572
500	Eric_Martens	Parabacteroides_distasonis	Galactomannan	0	ATCC 8503
501	Eric_Martens	Parabacteroides_goldsteinii	Galactomannan	0	DSM 19448
502	Eric_Martens	Parabacteroides_gordonii	Galactomannan	0	DSM 23371
503	Eric_Martens	Parabacteroides_johnsonii	Galactomannan	0	DSM 18315
504	Eric_Martens	Parabacteroides_merdae	Galactomannan	0	ATCC 43184
505	Eric_Martens	Bacteroides_cellulosilyticus	Xyloglucan	0.64095	DSM 14838
506	Eric_Martens	Bacteroides_clarus	Xyloglucan	0	DSM 22519
507	Eric_Martens	Bacteroides_dorei	Xyloglucan	0	DSM 17855
508	Eric_Martens	Bacteroides_eggerthii	Xyloglucan	0	DSM 20697	ATCC 27754
509	Eric_Martens	Bacteroides_finegoldii	Xyloglucan	0	DSM 17565
510	Eric_Martens	Bacteroides_fluxus	Xyloglucan	0.62855	DSM 22534
511	Eric_Martens	Bacteroides_fragilis	Xyloglucan	0	NCTC 9343	ATCC 25285
512	Eric_Martens	Bacteroides_intestinalis	Xyloglucan	0	DSM 17393
513	Eric_Martens	Bacteroides_intestinihominis	Xyloglucan	0	DSM 21032
514	Eric_Martens	Bacteroides_massiliensis	Xyloglucan	0	DSM 17679	B84634
515	Eric_Martens	Bacteroides_nordii	Xyloglucan	0	CL02T12C05
516	Eric_Martens	Bacteroides_oleiciplenus	Xyloglucan	0	DSM 22535
517	Eric_Martens	Bacteroides_ovatus	Xyloglucan	0.71916	ATCC 8483
518	Eric_Martens	Bacteroides_plebeius	Xyloglucan	0	DSM 17135
519	Eric_Martens	Bacteroides_salyersae	Xyloglucan	0	DSM 18765	ATCC BAA-997
520	Eric_Martens	Bacteroides_stercoris	Xyloglucan	0	ATCC 43183	VPI B5-21
521	Eric_Martens	Bacteroides_thetaiotaomicron	Xyloglucan	0	VPI-5482	ATCC 29148
522	Eric_Martens	Bacteroides_uniformis	Xyloglucan	0.43006	ATCC 8492
523	Eric_Martens	Bacteroides_vulgatus	Xyloglucan	0	ATCC 8482
524	Eric_Martens	Bacteroides_xylanisolvens	Xyloglucan	0	DSM 18836
525	Eric_Martens	Dysgonomonas_gadei	Xyloglucan	0.3374	ATCC BAA-286
526	Eric_Martens	Dysgonomonas_mossii	Xyloglucan	0.97325	DSM 22836
527	Eric_Martens	Odoribacter_splanchnicus	Xyloglucan	0	DSM 20712	ATCC 29572
528	Eric_Martens	Parabacteroides_distasonis	Xyloglucan	0	ATCC 8503
529	Eric_Martens	Parabacteroides_goldsteinii	Xyloglucan	0	DSM 19448
530	Eric_Martens	Parabacteroides_gordonii	Xyloglucan	0	DSM 23371
531	Eric_Martens	Parabacteroides_johnsonii	Xyloglucan	0	DSM 18315
532	Eric_Martens	Parabacteroides_merdae	Xyloglucan	0	ATCC 43184
533	Eric_Martens	Bacteroides_cellulosilyticus	Laminarin	0.37	DSM 14838
534	Eric_Martens	Bacteroides_clarus	Laminarin	0.38	DSM 22519
535	Eric_Martens	Bacteroides_dorei	Laminarin	0	DSM 17855
536	Eric_Martens	Bacteroides_eggerthii	Laminarin	0	DSM 20697	ATCC 27754
537	Eric_Martens	Bacteroides_finegoldii	Laminarin	0.14	DSM 17565
538	Eric_Martens	Bacteroides_fluxus	Laminarin	0.79	DSM 22534
539	Eric_Martens	Bacteroides_fragilis	Laminarin	0	NCTC 9343	ATCC 25285
540	Eric_Martens	Bacteroides_intestinalis	Laminarin	0.07	DSM 17393
541	Eric_Martens	Bacteroides_intestinihominis	Laminarin	0	DSM 21032
542	Eric_Martens	Bacteroides_massiliensis	Laminarin	0	DSM 17679	B84634
543	Eric_Martens	Bacteroides_nordii	Laminarin	0.25	CL02T12C05
544	Eric_Martens	Bacteroides_oleiciplenus	Laminarin	0.77	DSM 22535
545	Eric_Martens	Bacteroides_ovatus	Laminarin	0	ATCC 8483
546	Eric_Martens	Bacteroides_plebeius	Laminarin	0.38	DSM 17135
547	Eric_Martens	Bacteroides_salyersae	Laminarin	0	DSM 18765	ATCC BAA-997
548	Eric_Martens	Bacteroides_stercoris	Laminarin	0	ATCC 43183	VPI B5-21
549	Eric_Martens	Bacteroides_thetaiotaomicron	Laminarin	0	VPI-5482	ATCC 29148
550	Eric_Martens	Bacteroides_uniformis	Laminarin	0.69	ATCC 8492
551	Eric_Martens	Bacteroides_vulgatus	Laminarin	0	ATCC 8482
552	Eric_Martens	Bacteroides_xylanisolvens	Laminarin	0	DSM 18836
553	Eric_Martens	Dysgonomonas_gadei	Laminarin	0.85	ATCC BAA-286
554	Eric_Martens	Dysgonomonas_mossii	Laminarin	0.87	DSM 22836
555	Eric_Martens	Odoribacter_splanchnicus	Laminarin	0.08	DSM 20712	ATCC 29572
556	Eric_Martens	Parabacteroides_distasonis	Laminarin	0.07	ATCC 8503
557	Eric_Martens	Parabacteroides_goldsteinii	Laminarin	0.2	DSM 19448
558	Eric_Martens	Parabacteroides_gordonii	Laminarin	0.9	DSM 23371
559	Eric_Martens	Parabacteroides_johnsonii	Laminarin	0.1	DSM 18315
560	Eric_Martens	Parabacteroides_merdae	Laminarin	0.24	ATCC 43184
561	Eric_Martens	Bacteroides_cellulosilyticus	Lichenin	0	DSM 14838
562	Eric_Martens	Bacteroides_clarus	Lichenin	0	DSM 22519
563	Eric_Martens	Bacteroides_dorei	Lichenin	0	DSM 17855
564	Eric_Martens	Bacteroides_eggerthii	Lichenin	0	DSM 20697	ATCC 27754
565	Eric_Martens	Bacteroides_finegoldii	Lichenin	0	DSM 17565
566	Eric_Martens	Bacteroides_fluxus	Lichenin	0	DSM 22534
567	Eric_Martens	Bacteroides_fragilis	Lichenin	0	NCTC 9343	ATCC 25285
568	Eric_Martens	Bacteroides_intestinalis	Lichenin	0	DSM 17393
569	Eric_Martens	Bacteroides_intestinihominis	Lichenin	0	DSM 21032
570	Eric_Martens	Bacteroides_massiliensis	Lichenin	0	DSM 17679	B84634
571	Eric_Martens	Bacteroides_nordii	Lichenin	0	CL02T12C05
572	Eric_Martens	Bacteroides_oleiciplenus	Lichenin	0	DSM 22535
573	Eric_Martens	Bacteroides_ovatus	Lichenin	0	ATCC 8483
574	Eric_Martens	Bacteroides_plebeius	Lichenin	0	DSM 17135
575	Eric_Martens	Bacteroides_salyersae	Lichenin	0	DSM 18765	ATCC BAA-997
576	Eric_Martens	Bacteroides_stercoris	Lichenin	0	ATCC 43183	VPI B5-21
577	Eric_Martens	Bacteroides_thetaiotaomicron	Lichenin	0	VPI-5482	ATCC 29148
578	Eric_Martens	Bacteroides_uniformis	Lichenin	1	ATCC 8492
579	Eric_Martens	Bacteroides_vulgatus	Lichenin	0	ATCC 8482
580	Eric_Martens	Bacteroides_xylanisolvens	Lichenin	0	DSM 18836
581	Eric_Martens	Dysgonomonas_gadei	Lichenin	0	ATCC BAA-286
582	Eric_Martens	Dysgonomonas_mossii	Lichenin	0	DSM 22836
583	Eric_Martens	Odoribacter_splanchnicus	Lichenin	0	DSM 20712	ATCC 29572
584	Eric_Martens	Parabacteroides_distasonis	Lichenin	0	ATCC 8503
585	Eric_Martens	Parabacteroides_goldsteinii	Lichenin	0	DSM 19448
586	Eric_Martens	Parabacteroides_gordonii	Lichenin	0	DSM 23371
587	Eric_Martens	Parabacteroides_johnsonii	Lichenin	0	DSM 18315
588	Eric_Martens	Parabacteroides_merdae	Lichenin	0	ATCC 43184
589	Eric_Martens	Bacteroides_cellulosilyticus	Mucus_Oglycans	0	DSM 14838
590	Eric_Martens	Bacteroides_clarus	Mucus_Oglycans	0	DSM 22519
591	Eric_Martens	Bacteroides_dorei	Mucus_Oglycans	0.07	DSM 17855
592	Eric_Martens	Bacteroides_eggerthii	Mucus_Oglycans	0	DSM 20697	ATCC 27754
593	Eric_Martens	Bacteroides_finegoldii	Mucus_Oglycans	0	DSM 17565
594	Eric_Martens	Bacteroides_fluxus	Mucus_Oglycans	0.04	DSM 22534
595	Eric_Martens	Bacteroides_fragilis	Mucus_Oglycans	0.38	NCTC 9343	ATCC 25285
596	Eric_Martens	Bacteroides_intestinalis	Mucus_Oglycans	0	DSM 17393
597	Eric_Martens	Bacteroides_intestinihominis	Mucus_Oglycans	0.06	DSM 21032
598	Eric_Martens	Bacteroides_massiliensis	Mucus_Oglycans	1	DSM 17679	B84634
599	Eric_Martens	Bacteroides_nordii	Mucus_Oglycans	0.05	CL02T12C05
600	Eric_Martens	Bacteroides_oleiciplenus	Mucus_Oglycans	0	DSM 22535
601	Eric_Martens	Bacteroides_ovatus	Mucus_Oglycans	0	ATCC 8483
602	Eric_Martens	Bacteroides_plebeius	Mucus_Oglycans	0.04	DSM 17135
603	Eric_Martens	Bacteroides_salyersae	Mucus_Oglycans	0	DSM 18765	ATCC BAA-997
604	Eric_Martens	Bacteroides_stercoris	Mucus_Oglycans	0	ATCC 43183	VPI B5-21
605	Eric_Martens	Bacteroides_thetaiotaomicron	Mucus_Oglycans	0.08	VPI-5482	ATCC 29148
606	Eric_Martens	Bacteroides_uniformis	Mucus_Oglycans	0	ATCC 8492
607	Eric_Martens	Bacteroides_vulgatus	Mucus_Oglycans	0.09	ATCC 8482
608	Eric_Martens	Bacteroides_xylanisolvens	Mucus_Oglycans	0	DSM 18836
609	Eric_Martens	Dysgonomonas_gadei	Mucus_Oglycans	0	ATCC BAA-286
610	Eric_Martens	Dysgonomonas_mossii	Mucus_Oglycans	0	DSM 22836
611	Eric_Martens	Odoribacter_splanchnicus	Mucus_Oglycans	0	DSM 20712	ATCC 29572
612	Eric_Martens	Parabacteroides_distasonis	Mucus_Oglycans	0.12	ATCC 8503
613	Eric_Martens	Parabacteroides_goldsteinii	Mucus_Oglycans	0.08	DSM 19448
614	Eric_Martens	Parabacteroides_gordonii	Mucus_Oglycans	0.12	DSM 23371
615	Eric_Martens	Parabacteroides_johnsonii	Mucus_Oglycans	0.1	DSM 18315
616	Eric_Martens	Parabacteroides_merdae	Mucus_Oglycans	0.27	ATCC 43184
617	Desai et al. (2016)	Bacteroides_ovatus	Mucus_Oglycans	0	NA	NA
618	Desai et al. (2016)	Bacteroides_uniformis	Mucus_Oglycans	0	NA	NA
619	Desai et al. (2016)	Bacteroides_thetaiotaomicron	Mucus_Oglycans	0.44	NA	NA
620	Desai et al. (2016)	Bacteroides_caccae	Mucus_Oglycans	0.64	NA	NA
621	Desai et al. (2016)	Barnesiella_intestinihominis	Mucus_Oglycans	0.21	NA	NA
622	Desai et al. (2016)	Roseburia_intestinalis	Mucus_Oglycans	0	NA	NA
623	Desai et al. (2016)	Eubacterium_rectale	Mucus_Oglycans	0	NA	NA
624	Desai et al. (2016)	Faecalibacterium prausnitzii	Mucus_Oglycans	0	NA	NA
625	Desai et al. (2016)	Marvinbryantia_formatexigens	Mucus_Oglycans	0	NA	NA
626	Desai et al. (2016)	Clostridium_symbiosum	Mucus_Oglycans	0	NA	NA
627	Desai et al. (2016)	Collinsella_aerofaciens	Mucus_Oglycans	0	NA	NA
628	Desai et al. (2016)	Escherichia_coli_ref_NCBI	Mucus_Oglycans	0	NA	NA
629	Desai et al. (2016)	Akkermansia_muciniphila_YL44	Mucus_Oglycans	1	NA	NA
630	Desai et al. (2016)	Bacteroides_ovatus	Pullulan	0.89	NA	NA
631	Desai et al. (2016)	Bacteroides_uniformis	Pullulan	0.98	NA	NA
632	Desai et al. (2016)	Bacteroides_thetaiotaomicron	Pullulan	0.91	NA	NA
633	Desai et al. (2016)	Bacteroides_caccae	Pullulan	0	NA	NA
634	Desai et al. (2016)	Barnesiella_intestinihominis	Pullulan	0	NA	NA
635	Desai et al. (2016)	Roseburia_intestinalis	Pullulan	1	NA	NA
636	Desai et al. (2016)	Eubacterium_rectale	Pullulan	0.85	NA	NA
637	Desai et al. (2016)	Faecalibacterium prausnitzii	Pullulan	0	NA	NA
638	Desai et al. (2016)	Marvinbryantia_formatexigens	Pullulan	0	NA	NA
639	Desai et al. (2016)	Clostridium_symbiosum	Pullulan	0	NA	NA
640	Desai et al. (2016)	Collinsella_aerofaciens	Pullulan	0	NA	NA
641	Desai et al. (2016)	Escherichia_coli_ref_NCBI	Pullulan	0	NA	NA
642	Desai et al. (2016)	Akkermansia_muciniphila_YL44	Pullulan	0	NA	NA
643	Desai et al. (2016)	Bacteroides_ovatus	Glycogen	1	NA	NA
644	Desai et al. (2016)	Bacteroides_uniformis	Glycogen	0.93	NA	NA
645	Desai et al. (2016)	Bacteroides_thetaiotaomicron	Glycogen	0.84	NA	NA
646	Desai et al. (2016)	Bacteroides_caccae	Glycogen	0	NA	NA
647	Desai et al. (2016)	Barnesiella_intestinihominis	Glycogen	0	NA	NA
648	Desai et al. (2016)	Roseburia_intestinalis	Glycogen	1	NA	NA
649	Desai et al. (2016)	Eubacterium_rectale	Glycogen	0.89	NA	NA
650	Desai et al. (2016)	Faecalibacterium prausnitzii	Glycogen	0	NA	NA
651	Desai et al. (2016)	Marvinbryantia_formatexigens	Glycogen	0.3	NA	NA
652	Desai et al. (2016)	Clostridium_symbiosum	Glycogen	0.11	NA	NA
653	Desai et al. (2016)	Collinsella_aerofaciens	Glycogen	0	NA	NA
654	Desai et al. (2016)	Escherichia_coli_ref_NCBI	Glycogen	0	NA	NA
655	Desai et al. (2016)	Akkermansia_muciniphila_YL44	Glycogen	0	NA	NA
656	Desai et al. (2016)	Bacteroides_ovatus	Inulin	0.7	NA	NA
657	Desai et al. (2016)	Bacteroides_uniformis	Inulin	1	NA	NA
658	Desai et al. (2016)	Bacteroides_thetaiotaomicron	Inulin	0.49	NA	NA
659	Desai et al. (2016)	Bacteroides_caccae	Inulin	0.9	NA	NA
660	Desai et al. (2016)	Barnesiella_intestinihominis	Inulin	0	NA	NA
661	Desai et al. (2016)	Roseburia_intestinalis	Inulin	0.23	NA	NA
662	Desai et al. (2016)	Eubacterium_rectale	Inulin	0.69	NA	NA
663	Desai et al. (2016)	Faecalibacterium prausnitzii	Inulin	0.71	NA	NA
664	Desai et al. (2016)	Marvinbryantia_formatexigens	Inulin	0.26	NA	NA
665	Desai et al. (2016)	Clostridium_symbiosum	Inulin	0	NA	NA
666	Desai et al. (2016)	Collinsella_aerofaciens	Inulin	0.1	NA	NA
667	Desai et al. (2016)	Escherichia_coli_ref_NCBI	Inulin	0	NA	NA
668	Desai et al. (2016)	Akkermansia_muciniphila_YL44	Inulin	0	NA	NA
669	Desai et al. (2016)	Bacteroides_ovatus	Levan	0	NA	NA
670	Desai et al. (2016)	Bacteroides_uniformis	Levan	0	NA	NA
671	Desai et al. (2016)	Bacteroides_thetaiotaomicron	Levan	0.99	NA	NA
672	Desai et al. (2016)	Bacteroides_caccae	Levan	0	NA	NA
673	Desai et al. (2016)	Barnesiella_intestinihominis	Levan	0	NA	NA
674	Desai et al. (2016)	Roseburia_intestinalis	Levan	0	NA	NA
675	Desai et al. (2016)	Eubacterium_rectale	Levan	0	NA	NA
676	Desai et al. (2016)	Faecalibacterium prausnitzii	Levan	0	NA	NA
677	Desai et al. (2016)	Marvinbryantia_formatexigens	Levan	0.41	NA	NA
678	Desai et al. (2016)	Clostridium_symbiosum	Levan	0.18	NA	NA
679	Desai et al. (2016)	Collinsella_aerofaciens	Levan	0	NA	NA
680	Desai et al. (2016)	Escherichia_coli_ref_NCBI	Levan	0	NA	NA
681	Desai et al. (2016)	Akkermansia_muciniphila_YL44	Levan	0	NA	NA
682	Desai et al. (2016)	Bacteroides_ovatus	Heparin	0.76	NA	NA
683	Desai et al. (2016)	Bacteroides_uniformis	Heparin	0	NA	NA
684	Desai et al. (2016)	Bacteroides_thetaiotaomicron	Heparin	1.01	NA	NA
685	Desai et al. (2016)	Bacteroides_caccae	Heparin	0	NA	NA
686	Desai et al. (2016)	Barnesiella_intestinihominis	Heparin	0	NA	NA
687	Desai et al. (2016)	Roseburia_intestinalis	Heparin	0	NA	NA
688	Desai et al. (2016)	Eubacterium_rectale	Heparin	0	NA	NA
689	Desai et al. (2016)	Faecalibacterium prausnitzii	Heparin	0	NA	NA
690	Desai et al. (2016)	Marvinbryantia_formatexigens	Heparin	0	NA	NA
691	Desai et al. (2016)	Clostridium_symbiosum	Heparin	0	NA	NA
692	Desai et al. (2016)	Collinsella_aerofaciens	Heparin	0	NA	NA
693	Desai et al. (2016)	Escherichia_coli_ref_NCBI	Heparin	0	NA	NA
694	Desai et al. (2016)	Akkermansia_muciniphila_YL44	Heparin	0	NA	NA
695	Desai et al. (2016)	Bacteroides_ovatus	Chondroitin sulfate	0.71	NA	NA
696	Desai et al. (2016)	Bacteroides_uniformis	Chondroitin sulfate	0	NA	NA
697	Desai et al. (2016)	Bacteroides_thetaiotaomicron	Chondroitin sulfate	0.99	NA	NA
698	Desai et al. (2016)	Bacteroides_caccae	Chondroitin sulfate	0.91	NA	NA
699	Desai et al. (2016)	Barnesiella_intestinihominis	Chondroitin sulfate	0	NA	NA
700	Desai et al. (2016)	Roseburia_intestinalis	Chondroitin sulfate	0	NA	NA
701	Desai et al. (2016)	Eubacterium_rectale	Chondroitin sulfate	0	NA	NA
702	Desai et al. (2016)	Faecalibacterium prausnitzii	Chondroitin sulfate	0.17	NA	NA
703	Desai et al. (2016)	Marvinbryantia_formatexigens	Chondroitin sulfate	0	NA	NA
704	Desai et al. (2016)	Clostridium_symbiosum	Chondroitin sulfate	0	NA	NA
705	Desai et al. (2016)	Collinsella_aerofaciens	Chondroitin sulfate	0	NA	NA
706	Desai et al. (2016)	Escherichia_coli_ref_NCBI	Chondroitin sulfate	0	NA	NA
707	Desai et al. (2016)	Akkermansia_muciniphila_YL44	Chondroitin sulfate	0	NA	NA
708	Desai et al. (2016)	Bacteroides_ovatus	Laminarin	0	NA	NA
709	Desai et al. (2016)	Bacteroides_uniformis	Laminarin	1	NA	NA
710	Desai et al. (2016)	Bacteroides_thetaiotaomicron	Laminarin	0	NA	NA
711	Desai et al. (2016)	Bacteroides_caccae	Laminarin	0	NA	NA
712	Desai et al. (2016)	Barnesiella_intestinihominis	Laminarin	0	NA	NA
713	Desai et al. (2016)	Roseburia_intestinalis	Laminarin	0	NA	NA
714	Desai et al. (2016)	Eubacterium_rectale	Laminarin	0	NA	NA
715	Desai et al. (2016)	Faecalibacterium prausnitzii	Laminarin	0	NA	NA
716	Desai et al. (2016)	Marvinbryantia_formatexigens	Laminarin	0	NA	NA
717	Desai et al. (2016)	Clostridium_symbiosum	Laminarin	0	NA	NA
718	Desai et al. (2016)	Collinsella_aerofaciens	Laminarin	0	NA	NA
719	Desai et al. (2016)	Escherichia_coli_ref_NCBI	Laminarin	0	NA	NA
720	Desai et al. (2016)	Akkermansia_muciniphila_YL44	Laminarin	0	NA	NA
721	Desai et al. (2016)	Bacteroides_ovatus	Arabinoxylan	0.81	NA	NA
722	Desai et al. (2016)	Bacteroides_uniformis	Arabinoxylan	0	NA	NA
723	Desai et al. (2016)	Bacteroides_thetaiotaomicron	Arabinoxylan	0	NA	NA
724	Desai et al. (2016)	Bacteroides_caccae	Arabinoxylan	0	NA	NA
725	Desai et al. (2016)	Barnesiella_intestinihominis	Arabinoxylan	0	NA	NA
726	Desai et al. (2016)	Roseburia_intestinalis	Arabinoxylan	1	NA	NA
727	Desai et al. (2016)	Eubacterium_rectale	Arabinoxylan	0.82	NA	NA
728	Desai et al. (2016)	Faecalibacterium prausnitzii	Arabinoxylan	0	NA	NA
729	Desai et al. (2016)	Marvinbryantia_formatexigens	Arabinoxylan	0	NA	NA
730	Desai et al. (2016)	Clostridium_symbiosum	Arabinoxylan	0	NA	NA
731	Desai et al. (2016)	Collinsella_aerofaciens	Arabinoxylan	0	NA	NA
732	Desai et al. (2016)	Escherichia_coli_ref_NCBI	Arabinoxylan	0	NA	NA
733	Desai et al. (2016)	Akkermansia_muciniphila_YL44	Arabinoxylan	0	NA	NA
734	Desai et al. (2016)	Bacteroides_ovatus	Xyloglucan	1	NA	NA
735	Desai et al. (2016)	Bacteroides_uniformis	Xyloglucan	0.77	NA	NA
736	Desai et al. (2016)	Bacteroides_thetaiotaomicron	Xyloglucan	0	NA	NA
737	Desai et al. (2016)	Bacteroides_caccae	Xyloglucan	0	NA	NA
738	Desai et al. (2016)	Barnesiella_intestinihominis	Xyloglucan	0	NA	NA
739	Desai et al. (2016)	Roseburia_intestinalis	Xyloglucan	0	NA	NA
740	Desai et al. (2016)	Eubacterium_rectale	Xyloglucan	0	NA	NA
741	Desai et al. (2016)	Faecalibacterium prausnitzii	Xyloglucan	0	NA	NA
742	Desai et al. (2016)	Marvinbryantia_formatexigens	Xyloglucan	0	NA	NA
743	Desai et al. (2016)	Clostridium_symbiosum	Xyloglucan	0	NA	NA
744	Desai et al. (2016)	Collinsella_aerofaciens	Xyloglucan	0	NA	NA
745	Desai et al. (2016)	Escherichia_coli_ref_NCBI	Xyloglucan	0	NA	NA
746	Desai et al. (2016)	Akkermansia_muciniphila_YL44	Xyloglucan	0	NA	NA
747	Desai et al. (2016)	Bacteroides_ovatus	alpha_mannan	0.35	NA	NA
748	Desai et al. (2016)	Bacteroides_uniformis	alpha_mannan	0	NA	NA
749	Desai et al. (2016)	Bacteroides_thetaiotaomicron	alpha_mannan	1	NA	NA
750	Desai et al. (2016)	Bacteroides_caccae	alpha_mannan	0	NA	NA
751	Desai et al. (2016)	Barnesiella_intestinihominis	alpha_mannan	0	NA	NA
752	Desai et al. (2016)	Roseburia_intestinalis	alpha_mannan	0	NA	NA
753	Desai et al. (2016)	Eubacterium_rectale	alpha_mannan	0	NA	NA
754	Desai et al. (2016)	Faecalibacterium prausnitzii	alpha_mannan	0	NA	NA
755	Desai et al. (2016)	Marvinbryantia_formatexigens	alpha_mannan	0	NA	NA
756	Desai et al. (2016)	Clostridium_symbiosum	alpha_mannan	0	NA	NA
757	Desai et al. (2016)	Collinsella_aerofaciens	alpha_mannan	0	NA	NA
758	Desai et al. (2016)	Escherichia_coli_ref_NCBI	alpha_mannan	0	NA	NA
759	Desai et al. (2016)	Akkermansia_muciniphila_YL44	alpha_mannan	0	NA	NA
760	Desai et al. (2016)	Bacteroides_ovatus	Rhamnogalacturonan I	1	NA	NA
761	Desai et al. (2016)	Bacteroides_uniformis	Rhamnogalacturonan I	0	NA	NA
762	Desai et al. (2016)	Bacteroides_thetaiotaomicron	Rhamnogalacturonan I	0.74	NA	NA
763	Desai et al. (2016)	Bacteroides_caccae	Rhamnogalacturonan I	0.4	NA	NA
764	Desai et al. (2016)	Barnesiella_intestinihominis	Rhamnogalacturonan I	0	NA	NA
765	Desai et al. (2016)	Roseburia_intestinalis	Rhamnogalacturonan I	0	NA	NA
766	Desai et al. (2016)	Eubacterium_rectale	Rhamnogalacturonan I	0	NA	NA
767	Desai et al. (2016)	Faecalibacterium prausnitzii	Rhamnogalacturonan I	0	NA	NA
768	Desai et al. (2016)	Marvinbryantia_formatexigens	Rhamnogalacturonan I	0	NA	NA
769	Desai et al. (2016)	Clostridium_symbiosum	Rhamnogalacturonan I	0	NA	NA
770	Desai et al. (2016)	Collinsella_aerofaciens	Rhamnogalacturonan I	0	NA	NA
771	Desai et al. (2016)	Escherichia_coli_ref_NCBI	Rhamnogalacturonan I	0	NA	NA
772	Desai et al. (2016)	Akkermansia_muciniphila_YL44	Rhamnogalacturonan I	0	NA	NA
773	Desai et al. (2016)	Bacteroides_ovatus	Amylopectine_maize	1.01	NA	NA
774	Desai et al. (2016)	Bacteroides_uniformis	Amylopectine_maize	0.8	NA	NA
775	Desai et al. (2016)	Bacteroides_thetaiotaomicron	Amylopectine_maize	0.61	NA	NA
776	Desai et al. (2016)	Bacteroides_caccae	Amylopectine_maize	0	NA	NA
777	Desai et al. (2016)	Barnesiella_intestinihominis	Amylopectine_maize	0	NA	NA
778	Desai et al. (2016)	Roseburia_intestinalis	Amylopectine_maize	0.99	NA	NA
779	Desai et al. (2016)	Eubacterium_rectale	Amylopectine_maize	0.74	NA	NA
780	Desai et al. (2016)	Faecalibacterium prausnitzii	Amylopectine_maize	0	NA	NA
781	Desai et al. (2016)	Marvinbryantia_formatexigens	Amylopectine_maize	0.52	NA	NA
782	Desai et al. (2016)	Clostridium_symbiosum	Amylopectine_maize	0	NA	NA
783	Desai et al. (2016)	Collinsella_aerofaciens	Amylopectine_maize	0	NA	NA
784	Desai et al. (2016)	Escherichia_coli_ref_NCBI	Amylopectine_maize	0.2	NA	NA
785	Desai et al. (2016)	Akkermansia_muciniphila_YL44	Amylopectine_maize	0	NA	NA
786	Desai et al. (2016)	Bacteroides_ovatus	Amylopectine_potato	0.53	NA	NA
787	Desai et al. (2016)	Bacteroides_uniformis	Amylopectine_potato	1	NA	NA
788	Desai et al. (2016)	Bacteroides_thetaiotaomicron	Amylopectine_potato	0.6	NA	NA
789	Desai et al. (2016)	Bacteroides_caccae	Amylopectine_potato	0	NA	NA
790	Desai et al. (2016)	Barnesiella_intestinihominis	Amylopectine_potato	0	NA	NA
791	Desai et al. (2016)	Roseburia_intestinalis	Amylopectine_potato	0.98	NA	NA
792	Desai et al. (2016)	Eubacterium_rectale	Amylopectine_potato	0.81	NA	NA
793	Desai et al. (2016)	Faecalibacterium prausnitzii	Amylopectine_potato	0	NA	NA
794	Desai et al. (2016)	Marvinbryantia_formatexigens	Amylopectine_potato	0.27	NA	NA
795	Desai et al. (2016)	Clostridium_symbiosum	Amylopectine_potato	0.22	NA	NA
796	Desai et al. (2016)	Collinsella_aerofaciens	Amylopectine_potato	0.16	NA	NA
797	Desai et al. (2016)	Escherichia_coli_ref_NCBI	Amylopectine_potato	0.17	NA	NA
798	Desai et al. (2016)	Akkermansia_muciniphila_YL44	Amylopectine_potato	0	NA	NA
