# Supplementary material for: FiberGrowth Pipeline: A Framework Toward Predicting Fiber-Specific Growth From Human Gut Bacteroidetes Genomes
Source: Front Microbiol. 2021 Oct 6;12:632567. doi: 10.3389/fmicb.2021.632567 (PMC8527192; doi:10.3389/fmicb.2021.632567)
Supplement: Supplementary file 2 [file Data_Sheet_2.ZIP › Table S7_GH_to_families.csv]

gene	family	paper
GH13	starch	doi:10.1038/nrmicro3050
GH13	glycogen	doi:10.1038/nrmicro3050
GH32	sucrose	doi:10.1038/nrmicro3050
GH32	fructans	doi:10.1038/nrmicro3050
GH23	peptidoglycan	doi:10.1038/nrmicro3050
GH25	peptidoglycan	doi:10.1038/nrmicro3050
GH73	peptidoglycan	doi:10.1038/nrmicro3050
GH2	cellulose	doi:10.1038/nrmicro3050
GH43	cellulose	doi:10.1038/nrmicro3050
GH32	cellulose	doi:10.1038/nrmicro3050
GH13	cellulose	doi:10.1038/nrmicro3050
GH31	cellulose	doi:10.1038/nrmicro3050
GH36	cellulose	doi:10.1038/nrmicro3050
GH29	cellulose	doi:10.1038/nrmicro3050
GH5	cellulose	doi:10.1038/nrmicro3050
GH78	cellulose	doi:10.1038/nrmicro3050
GH28	cellulose	doi:10.1038/nrmicro3050
GH51	cellulose	doi:10.1038/nrmicro3050
GH105	cellulose	doi:10.1038/nrmicro3050
GH95	cellulose	doi:10.1038/nrmicro3050
GH43	cellulose	doi:10.1038/nrmicro3050
GH88	cellulose	doi:10.1038/nrmicro3050
GH20	animal_glycan	doi:10.1038/nrmicro3050
GH92	animal_glycan	doi:10.1038/nrmicro3050
GH18	animal_glycan	doi:10.1038/nrmicro3050
GH2	animal_glycan	doi:10.1038/nrmicro3050
GH1	animal_glycan	doi:10.1038/nrmicro3050
GH105	animal_glycan	doi:10.1038/nrmicro3050
GH38	animal_glycan	doi:10.1038/nrmicro3050
GH10	xylan	doi:10.1038/nrmicro3050
GH11	xylan	doi:10.1038/nrmicro3050
GH28	pectin	doi:10.1038/nrmicro3050
GH88	pectin	doi:10.1038/nrmicro3050
GH105	pectin	doi:10.1038/nrmicro3050
PL1	pectin	doi:10.1038/nrmicro3050
PL2	pectin	doi:10.1038/nrmicro3050
PL3	pectin	doi:10.1038/nrmicro3050
PL4	pectin	doi:10.1038/nrmicro3050
PL9	pectin	doi:10.1038/nrmicro3050
PL10	pectin	doi:10.1038/nrmicro3050
PL11	pectin	doi:10.1038/nrmicro3050
PL15	pectin	doi:10.1038/nrmicro3050
GH13	starch	doi: 10.1126/science.aao5774.
GH31	starch	doi: 10.1126/science.aao5774.
GH97	starch	doi: 10.1126/science.aao5774.
GH32	inulin	doi: 10.1126/science.aao5774.
GH91	inulin	doi: 10.1126/science.aao5774.
CE12	pectin	doi: 10.1126/science.aao5774.
CE8	pectin	doi: 10.1126/science.aao5774.
GH28	pectin	doi: 10.1126/science.aao5774.
PL1	pectin	doi: 10.1126/science.aao5774.
PL9	pectin	doi: 10.1126/science.aao5774.
GH1	mucin	doi: 10.1126/science.aao5774.
GH2	mucin	doi: 10.1126/science.aao5774.
GH3	mucin	doi: 10.1126/science.aao5774.
GH43	mucin	doi: 10.1126/science.aao5774.
GH18	mucin	doi: 10.1126/science.aao5774.
GH19	mucin	doi: 10.1126/science.aao5774.
GH20	mucin	doi: 10.1126/science.aao5774.
GH29	mucin	doi: 10.1126/science.aao5774.
GH33	mucin	doi: 10.1126/science.aao5774.
GH38	mucin	doi: 10.1126/science.aao5774.
GH58	mucin	doi: 10.1126/science.aao5774.
GH79	mucin	doi: 10.1126/science.aao5774.
GH84	mucin	doi: 10.1126/science.aao5774.
GH85	mucin	doi: 10.1126/science.aao5774.
GH88	mucin	doi: 10.1126/science.aao5774.
GH89	mucin	doi: 10.1126/science.aao5774.
GH92	mucin	doi: 10.1126/science.aao5774.
GH95	mucin	doi: 10.1126/science.aao5774.
GH98	mucin	doi: 10.1126/science.aao5774.
GH99	mucin	doi: 10.1126/science.aao5774.
GH101	mucin	doi: 10.1126/science.aao5774.
GH105	mucin	doi: 10.1126/science.aao5774.
GH109	mucin	doi: 10.1126/science.aao5774.
GH110	mucin	doi: 10.1126/science.aao5774.
GH113	mucin	doi: 10.1126/science.aao5774.
PL6	mucin	doi: 10.1126/science.aao5774.
PL8	mucin	doi: 10.1126/science.aao5774.
PL12	mucin	doi: 10.1126/science.aao5774.
PL13	mucin	doi: 10.1126/science.aao5774.
PL21	mucin	doi: 10.1126/science.aao5774.
GH1	cellulose	doi: 10.1126/science.aao5774.
GH44	cellulose	doi: 10.1126/science.aao5774.
GH48	cellulose	doi: 10.1126/science.aao5774.
GH8	cellulose	doi: 10.1126/science.aao5774.
GH9	cellulose	doi: 10.1126/science.aao5774.
GH3	cellulose	doi: 10.1126/science.aao5774.
GH5	cellulose	doi: 10.1126/science.aao5774.
CE1	arabinoxylan	doi: 10.1126/science.aao5774.
CE2	arabinoxylan	doi: 10.1126/science.aao5774.
CE4	arabinoxylan	doi: 10.1126/science.aao5774.
CE6	arabinoxylan	doi: 10.1126/science.aao5774.
CE7	arabinoxylan	doi: 10.1126/science.aao5774.
GH10	arabinoxylan	doi: 10.1126/science.aao5774.
GH11	arabinoxylan	doi: 10.1126/science.aao5774.
GH115	arabinoxylan	doi: 10.1126/science.aao5774.
GH43	arabinoxylan	doi: 10.1126/science.aao5774.
GH51	arabinoxylan	doi: 10.1126/science.aao5774.
GH67	arabinoxylan	doi: 10.1126/science.aao5774.
GH3	arabinoxylan	doi: 10.1126/science.aao5774.
GH5	arabinoxylan	doi: 10.1126/science.aao5774.
GH5	cellulose	doi:10.3390/ijms19082379.
GH6	cellulose	doi:10.3390/ijms19082379.
GH7	cellulose	doi:10.3390/ijms19082379.
GH9	cellulose	doi:10.3390/ijms19082379.
GH12	cellulose	doi:10.3390/ijms19082379.
GH44	cellulose	doi:10.3390/ijms19082379.
GH45	cellulose	doi:10.3390/ijms19082379.
GH48	cellulose	doi:10.3390/ijms19082379.
GH10	xylan	doi:10.3390/ijms19082379.
GH11	xylan	doi:10.3390/ijms19082379.
GH30	xylan	doi:10.3390/ijms19082379.
GH18	chitin	doi:10.3390/ijms19082379.
GH19	chitin	doi:10.3390/ijms19082379.
GH85	chitin	doi:10.3390/ijms19082379.
CE1	cellulose	doi:10.1016/j.celrep.2019.02.090.
CE12	cellulose	doi:10.1016/j.celrep.2019.02.090.
CE2	cellulose	doi:10.1016/j.celrep.2019.02.090.
CE3	cellulose	doi:10.1016/j.celrep.2019.02.090.
CE6	cellulose	doi:10.1016/j.celrep.2019.02.090.
CE7	cellulose	doi:10.1016/j.celrep.2019.02.090.
GH10	cellulose	doi:10.1016/j.celrep.2019.02.090.
GH115	cellulose	doi:10.1016/j.celrep.2019.02.090.
GH127	cellulose	doi:10.1016/j.celrep.2019.02.090.
GH30	cellulose	doi:10.1016/j.celrep.2019.02.090.
GH5	cellulose	doi:10.1016/j.celrep.2019.02.090.
GH51	cellulose	doi:10.1016/j.celrep.2019.02.090.
GH67	cellulose	doi:10.1016/j.celrep.2019.02.090.
GH8	cellulose	doi:10.1016/j.celrep.2019.02.090.
GH13	starch	doi:10.1016/j.celrep.2019.02.090.
GH133	starch	doi:10.1016/j.celrep.2019.02.090.
GH32	starch	doi:10.1016/j.celrep.2019.02.090.
GH36	starch	doi:10.1016/j.celrep.2019.02.090.
GH37	starch	doi:10.1016/j.celrep.2019.02.090.
GH77	starch	doi:10.1016/j.celrep.2019.02.090.
GH57	starch	doi:10.1016/j.celrep.2019.02.090.
CE8	pectin	doi:10.1016/j.celrep.2019.02.090.
GH105	pectin	doi:10.1016/j.celrep.2019.02.090.
GH28	pectin	doi:10.1016/j.celrep.2019.02.090.
PL1	pectin	doi:10.1016/j.celrep.2019.02.090.
GH109	mucin	doi:10.1016/j.celrep.2019.02.090.
GH123	mucin	doi:10.1016/j.celrep.2019.02.090.
GH18	mucin	doi:10.1016/j.celrep.2019.02.090.
GH29	mucin	doi:10.1016/j.celrep.2019.02.090.
GH20	mucin	doi:10.1016/j.celrep.2019.02.090.
GH33	mucin	doi:10.1016/j.celrep.2019.02.090.
GH84	mucin	doi:10.1016/j.celrep.2019.02.090.
GH89	mucin	doi:10.1016/j.celrep.2019.02.090.
